# Supplementary material for: ISG15 silencing increases cisplatin resistance via activating p53-mediated cell DNA repair
Source: Oncotarget. 2017 Nov 18;8(64):107452–61. doi: 10.18632/oncotarget.22488 (PMC5746079; doi:10.18632/oncotarget.22488)
Supplement: Supplementary file 2 [file oncotarget-08-107452-s002.xlsx]

## Sheet: Sheet1
Accession	Description	A549-ISG15i-1/control				SD	A549-ISG15i-2/control	SD	Score	Coverage	Unique Peptides	PSMs	MW [kDa]
P00352	Retinal dehydrogenase 1	2				0.09	1.7	0.04	2277	76.85	41	593	54.8
P07900	Heat shock protein HSP 90-alpha	1.4				0.13	1.8	0.03	2121	67.62	44	562	84.6
P68371	Tubulin beta-4B chain	3.3				0.5	3.6	0.46	1717	70.79	2	470	49.8
P05783	Keratin, type I cytoskeletal 18	3.6				0.01	3.5	0.09	1684	88.37	45	474	48
P05787	Keratin, type II cytoskeletal 8	3.7				0.13	4.4	0.12	1660	69.98	44	501	53.7
O60218	Aldo-keto reductase family 1 member B10	2.5				0.19	2.5	0.06	1460	77.85	20	391	36
P49327	Fatty acid synthase	1.4				0.03	1.5	0.01	1260	54.6	117	349	273.3
A0A0A0MSS8	Aldo-keto reductase family 1 member C3	2.2				0.08	1.9	0.09	1166	72.45	14	304	36.8
P10809	60 kDa heat shock protein, mitochondrial	1.7				0.09	2.1	0.04	1034	66.32	45	297	61
P08729	Keratin, type II cytoskeletal 7	3.1				0.06	3.5	0.01	930	64.18	37	267	51.4
Q8IVF2	Protein AHNAK2	2				0.01	2.5	0.03	921	52.44	143	280	616.2
P55072	Transitional endoplasmic reticulum ATPase	1.4				0.04	1.5	0.05	916	75.19	62	263	89.3
P08107	Heat shock 70 kDa protein 1A/1B	1.5				0.15	1.9	0.08	898	65.05	26	253	70
P60842	Eukaryotic initiation factor 4A-I	1.4				0.03	1.6	0.07	815	60.34	15	241	46.1
Q04828	Aldo-keto reductase family 1 member C1	3.7				0.25	2.8	0.29	803	64.4	3	230	36.8
P04083	Annexin A1	1.8				0.12	1.9	0.09	699	73.99	32	182	38.7
P42704	Leucine-rich PPR motif-containing protein, mitochondrial	1.9				0.07	1.9	0	692	51.87	76	210	157.8
Q06830	Peroxiredoxin-1	1.6				0.18	2.1	0.14	674	69.35	20	186	22.1
Q14152	Eukaryotic translation initiation factor 3 subunit A	1.4				0.03	1.4	0.01	639	58.68	96	199	166.5
P46821	Microtubule-associated protein 1B	1.5				0.07	1.5	0.01	612	40.48	78	175	270.5
P31327	Carbamoyl-phosphate synthase [ammonia], mitochondrial	5.9				0.05	4.3	0.14	612	49.93	71	185	164.8
E7EQR4	Ezrin	1.4				0.09	1.7	0.06	587	59.04	41	178	69.3
Q01813	ATP-dependent 6-phosphofructokinase, platelet type	1.4				0.09	1.6	0	580	56.89	41	154	85.5
P52272-2	Isoform 2 of Heterogeneous nuclear ribonucleoprotein M	1.4				0.05	1.4	0.03	576	75.54	64	188	73.6
P30838	Aldehyde dehydrogenase, dimeric NADP-preferring	3				0.35	3.9	0.3	559	56.29	33	168	50.4
Q99879	Histone H2B type 1-M	1.6				0.28	2.1	0.31	555	70.63	3	204	14
Q13263	Transcription intermediary factor 1-beta	1.4				0.08	1.5	0.03	527	59.76	43	132	88.5
F8VPD4	CAD protein	1.5				0.01	1.4	0.01	511	39.13	61	146	235.9
Q8N257	Histone H2B type 3-B	3.6				0.93	2.3	0.68	498	70.63	2	184	13.9
P50991	T-complex protein 1 subunit delta	1.5				0.04	1.5	0.01	482	64.19	35	138	57.9
P36578	60S ribosomal protein L4	1.5				0.15	1.9	0.09	474	63.47	45	126	47.7
O00571	ATP-dependent RNA helicase DDX3X	1.6				0.06	1.7	0.05	467	61.78	41	137	73.2
P11940	Polyadenylate-binding protein 1	1.4				0.12	1.6	0.08	465	63.52	36	136	70.6
P09525	Annexin A4	3.6				0.04	2	0.05	456	68.34	27	125	35.9
P61978-2	Isoform 2 of Heterogeneous nuclear ribonucleoprotein K	2				0.21	2.6	0.17	432	56.68	1	127	51
Q16891	MICOS complex subunit MIC60	1.4				0.04	1.5	0.01	415	67.02	54	116	83.6
J3KTA4	Probable ATP-dependent RNA helicase DDX5	2.6				0.18	2.6	0.1	415	60.26	24	128	69
A0A024R4E5	High density lipoprotein binding protein (Vigilin), isoform CRA_a	1.8				0.04	1.8	0.01	407	50.71	62	118	141.4
P23396	40S ribosomal protein S3	1.5				0.05	1.6	0.03	396	84.36	24	114	26.7
Q12931-2	Isoform 2 of Heat shock protein 75 kDa, mitochondrial	1.6				0.01	1.7	0.01	393	53.61	31	114	74.2
P21796	Voltage-dependent anion-selective channel protein 1	2				0.12	2	0.05	391	73.5	19	98	30.8
P38159	RNA-binding motif protein, X chromosome	2.2				0.38	1.6	0.04	381	65.22	12	121	42.3
P08195-2	Isoform 2 of 4F2 cell-surface antigen heavy chain	1.8				0	1.9	0.01	366	41.97	21	95	57.9
P23526	Adenosylhomocysteinase	1.4				0.03	1.6	0.03	365	45.83	25	111	47.7
P62805	Histone H4	5.6				0.06	5.3	0.09	355	68.93	14	95	11.4
O75643	U5 small nuclear ribonucleoprotein 200 kDa helicase	1.4				0	1.4	0.02	353	32.26	64	102	244.4
P35609-2	Isoform 2 of Alpha-actinin-2	1.7				0.08	2	0.07	350	27.52	3	100	103.9
P61247	40S ribosomal protein S3a	1.4				0.08	1.6	0.05	344	78.41	34	108	29.9
P46777	60S ribosomal protein L5	1.4				0.08	1.6	0.06	334	62.63	31	97	34.3
P31947-2	Isoform 2 of 14-3-3 protein sigma	3.5				0.05	4.2	0.07	323	77.78	16	101	24.3
P17812	CTP synthase 1	1.7				0.04	1.4	0.02	320	58.21	30	83	66.6
P38919	Eukaryotic initiation factor 4A-III	1.4				0.03	1.5	0.03	317	47.2	20	90	46.8
P46783	40S ribosomal protein S10	1.4				0.07	1.4	0.01	315	70.3	17	85	18.9
O75874	Isocitrate dehydrogenase [NADP] cytoplasmic	1.6				0.07	1.8	0.01	314	74.15	29	105	46.6
P63244	Guanine nucleotide-binding protein subunit beta-2-like 1	1.4				0.1	1.5	0.06	313	81.39	13	83	35.1
Q99623	Prohibitin-2	1.6				0.05	1.4	0.04	310	67.22	24	91	33.3
P61604	10 kDa heat shock protein, mitochondrial	2.2				0.26	4.3	0.28	309	88.24	8	100	10.9
Q15029-2	Isoform 2 of 116 kDa U5 small nuclear ribonucleoprotein component	1.4				0	1.4	0.04	302	47.71	41	91	105.3
P16615-2	Isoform 2 of Sarcoplasmic/endoplasmic reticulum calcium ATPase 2	1.8				0.06	2.1	0.01	284	34.2	29	75	109.6
Q14914	Prostaglandin reductase 1	1.5				0.13	1.8	0.03	279	67.78	25	83	35.8
P62263	40S ribosomal protein S14	1.4				0	1.4	0.03	275	50.99	12	62	16.3
Q9NR30	Nucleolar RNA helicase 2	1.5				0.01	1.9	0	274	44.06	34	76	87.3
P05141	ADP/ATP translocase 2	1.5				0	1.7	0.02	271	51.68	10	81	32.8
P22695	Cytochrome b-c1 complex subunit 2, mitochondrial	1.5				0.02	1.5	0.01	270	52.76	24	77	48.4
P05023-3	Isoform 3 of Sodium/potassium-transporting ATPase subunit alpha-1	1.7				0.02	2	0.02	266	31.96	20	78	109.5
Q6P2Q9	Pre-mRNA-processing-splicing factor 8	1.4				0.05	1.6	0.03	265	23.08	52	84	273.4
P42224	Signal transducer and activator of transcription 1-alpha/beta	3.1				0.02	1.9	0.04	263	47.07	3	79	87.3
P62701	40S ribosomal protein S4, X isoform	1.6				0.07	1.6	0.02	261	76.05	28	83	29.6
P22570	NADPH:adrenodoxin oxidoreductase, mitochondrial	2				0.1	2.1	0.29	252	61.1	4	73	53.8
P12004	Proliferating cell nuclear antigen	1.5				0.09	1.9	0.02	252	73.56	21	74	28.8
P10599	Thioredoxin	1.6				0.21	2.3	0.17	251	75.24	9	75	11.7
P30043	Flavin reductase (NADPH)	1.7				0	1.6	0.03	251	77.67	13	61	22.1
P15880	40S ribosomal protein S2	1.4				0.07	1.5	0.03	249	62.12	19	82	31.3
P11388-4	Isoform 4 of DNA topoisomerase 2-alpha	2.8				0.01	3.3	0.06	247	31.82	41	78	182.6
O95757	Heat shock 70 kDa protein 4L	1.9				0.03	1.8	0.02	245	47.68	30	73	94.5
P15924	Desmoplakin	2.6				0.11	2.6	0.12	245	24.03	60	82	331.6
P62714	Serine/threonine-protein phosphatase 2A catalytic subunit beta isoform	1.5				0.06	1.4	0.05	244	59.87	2	59	35.6
P02786	Transferrin receptor protein 1	1.4				0.03	1.8	0.01	243	42.76	35	73	84.8
O95831-3	Isoform 3 of Apoptosis-inducing factor 1, mitochondrial	1.4				0.03	1.6	0	242	46.14	25	69	66.3
P62241	40S ribosomal protein S8	1.7				0.11	2	0.03	239	57.69	16	64	24.2
Q96I24	Far upstream element-binding protein 3	1.5				0.06	1.5	0.01	232	70.1	26	67	61.6
P30837	Aldehyde dehydrogenase X, mitochondrial	1.9				0.02	2	0.07	232	48.55	21	67	57.2
P06737-2	Isoform 2 of Glycogen phosphorylase, liver form	1.6				0.05	2	0.03	230	46.13	29	74	93.1
P31689	DnaJ homolog subfamily A member 1	1.6				0.01	1.6	0.04	230	50.63	22	69	44.8
P31040	Succinate dehydrogenase [ubiquinone] flavoprotein subunit, mitochondrial	1.8				0.03	1.6	0.04	229	47.29	23	57	72.6
Q14008-2	Isoform 2 of Cytoskeleton-associated protein 5	1.4				0.03	1.6	0.05	221	27.54	46	71	218.4
Q9UBQ7	Glyoxylate reductase/hydroxypyruvate reductase	1.5				0.01	1.6	0.02	221	61.89	20	61	35.6
P40429	60S ribosomal protein L13a	1.4				0.13	1.7	0.12	218	67.98	27	71	23.6
P31930	Cytochrome b-c1 complex subunit 1, mitochondrial	1.4				0.02	1.4	0.05	211	61.25	19	52	52.6
P39019	40S ribosomal protein S19	1.6				0.18	2	0.16	206	78.62	12	62	16.1
Q02878	60S ribosomal protein L6	1.5				0.16	1.9	0.07	206	54.86	25	69	32.7
Q13283	Ras GTPase-activating protein-binding protein 1	1.4				0.05	1.6	0	204	46.78	11	55	52.1
P62277	40S ribosomal protein S13	1.4				0.1	1.7	0.08	197	74.83	17	60	17.2
Q9NTJ3	Structural maintenance of chromosomes protein 4	1.4				0.03	1.7	0.04	195	37.97	44	60	147.1
C9J6P4	Zinc finger CCCH-type antiviral protein 1	2				0.2	1.6	0.1	194	50.59	2	61	114
P45880-2	Isoform 2 of Voltage-dependent anion-selective channel protein 2	1.7				0.03	2.1	0.06	193	71.02	17	53	30.4
O95433	Activator of 90 kDa heat shock protein ATPase homolog 1	1.4				0.01	1.4	0	191	59.47	19	51	38.3
Q9BXJ9	N-alpha-acetyltransferase 15, NatA auxiliary subunit	1.4				0.02	1.5	0.01	191	33.37	28	59	101.2
P00533	Epidermal growth factor receptor	2.2				0.08	2.2	0.04	190	28.76	26	54	134.2
Q13428-3	Isoform 3 of Treacle protein	1.4				0.05	1.6	0.01	190	27.67	39	61	152.1
F8W7C6	60S ribosomal protein L10	3.4				0.22	3.8	0.19	190	70.55	2	63	18.6
P30050	60S ribosomal protein L12	1.5				0.11	1.5	0.08	189	76.36	14	53	17.8
Q05193-3	Isoform 3 of Dynamin-1	2.4				0.02	1.9	0.1	187	39.72	21	62	96
Q2TB90	Putative hexokinase HKDC1	2.6				0.09	2.7	0.01	186	33.81	27	57	102.5
I3L2B0	Clustered mitochondria protein homolog (Fragment)	1.4				0.05	1.6	0.08	186	27.59	2	54	138.1
K7ESG5	Proteasome activator complex subunit 3	1.5				0.08	1.7	0.01	185	67.68	17	48	23.2
Q13151	Heterogeneous nuclear ribonucleoprotein A0	1.4				0.08	1.4	0.03	183	45.9	15	46	30.8
Q9Y617	Phosphoserine aminotransferase	1.6				0.04	1.8	0.04	181	61.35	23	54	40.4
P62140	Serine/threonine-protein phosphatase PP1-beta catalytic subunit	1.9				0.08	1.4	0.02	181	44.34	5	45	37.2
Q02880-2	Isoform Beta-1 of DNA topoisomerase 2-beta	1.4				0.02	1.4	0.08	180	23.07	22	60	182.5
P46781	40S ribosomal protein S9	1.5				0.14	1.7	0.09	180	61.86	21	58	22.6
Q14160-3	Isoform 3 of Protein scribble homolog	1.8				0.08	1.5	0.04	177	28.46	31	50	177.6
P09601	Heme oxygenase 1	2.8				0.03	1.7	0.02	177	46.88	17	46	32.8
K7EK07	Histone H3 (Fragment)	5.5				0.16	7.4	0.82	174	50.76	3	59	14.9
O76003	Glutaredoxin-3	1.5				0.03	1.7	0.03	174	52.54	18	50	37.4
P08237	ATP-dependent 6-phosphofructokinase, muscle type	1.4				0.02	1.5	0.02	173	46.28	19	53	85.1
P26373	60S ribosomal protein L13	1.4				0.22	2.2	0.26	172	52.13	17	51	24.2
Q9BQ52	Zinc phosphodiesterase ELAC protein 2	1.7				0	1.7	0.03	170	41.04	26	49	92.2
Q9H4G0-4	Isoform 4 of Band 4.1-like protein 1	1.7				0.24	1.6	0.29	170	44.79	2	53	78.8
Q9BQG0	Myb-binding protein 1A	1.7				0.02	1.6	0.02	169	28.39	32	51	148.8
P26006	Integrin alpha-3	1.5				0.03	1.5	0.01	169	25.4	22	51	116.5
Q9P258	Protein RCC2	1.4				0.04	1.6	0.01	168	49.43	25	48	56
P33992	DNA replication licensing factor MCM5	1.6				0.03	1.4	0.03	168	43.6	30	51	82.2
P62280	40S ribosomal protein S11	1.4				0.2	2.1	0.25	165	66.46	16	52	18.4
Q9H6S3	Epidermal growth factor receptor kinase substrate 8-like protein 2	2.8				0.13	2.3	0.01	165	38.32	24	51	80.6
A0A087WUT6	Eukaryotic translation initiation factor 5B	1.5				0.05	1.8	0.03	165	27.38	30	53	138.6
F8VYE8	Serine/threonine-protein phosphatase	2				0.03	2.1	0.14	164	40.13	2	42	34.9
Q53FA7	Quinone oxidoreductase PIG3	2.3				0.2	2.6	0.11	164	52.71	19	50	35.5
P05455	Lupus La protein	1.4				0.04	2	0.12	160	36.52	20	48	46.8
P62269	40S ribosomal protein S18	1.7				0.06	2	0.08	160	69.08	19	54	17.7
Q92688-2	Isoform 2 of Acidic leucine-rich nuclear phosphoprotein 32 family member B	1.5				0.15	1.6	0.09	160	54.36	7	50	22.3
O95361	Tripartite motif-containing protein 16	1.5				0.02	1.6	0.01	160	50.18	21	45	63.9
Q14126	Desmoglein-2	2.3				0.14	2	0.12	159	30.77	23	41	122.2
Q8IVT2	Mitotic interactor and substrate of PLK1	2.5				0.07	2.2	0.02	158	52.43	28	46	75.3
P48637	Glutathione synthetase	1.7				0.02	1.5	0	156	53.8	25	46	52.4
P35052	Glypican-1	2.2				0.11	1.5	0.04	155	48.75	23	43	61.6
Q6Y7W6	PERQ amino acid-rich with GYF domain-containing protein 2	1.7				0.04	1.4	0.05	155	27.71	27	46	150
P52292	Importin subunit alpha-1	2.1				0.14	2.4	0.07	155	28.92	14	41	57.8
Q9Y277	Voltage-dependent anion-selective channel protein 3	1.7				0.22	2.1	0.03	151	71.38	11	46	30.6
Q99615	DnaJ homolog subfamily C member 7	1.5				0.04	1.6	0.03	151	39.07	22	46	56.4
J3QR09	Ribosomal protein L19	1.4				0.1	1.5	0.08	149	49.22	14	45	23.1
P12235	ADP/ATP translocase 1	1.6				0.04	2.1	0.05	149	54.7	5	45	33
P35270	Sepiapterin reductase	1.7				0.04	1.8	0	147	55.56	13	43	28
Q08257	Quinone oxidoreductase	2				0.02	2	0.04	147	49.85	15	43	35.2
P62829	60S ribosomal protein L23	1.6				0.06	1.5	0.06	147	59.29	11	45	14.9
P12429	Annexin A3	2.2				0.02	1.8	0.01	146	50.77	19	41	36.4
P62879	Guanine nucleotide-binding protein G(I)/G(S)/G(T) subunit beta-2	1.5				0.08	1.5	0	146	52.94	5	41	37.3
P42285	Superkiller viralicidic activity 2-like 2	1.4				0.04	1.5	0.01	143	32.82	30	47	117.7
E9PMS6	LIM domain only protein 7	2.2				0.08	2.2	0.06	142	29.96	29	43	145.3
P62249	40S ribosomal protein S16	1.8				0.17	2.1	0.15	142	80.14	19	47	16.4
Q2TAY7	WD40 repeat-containing protein SMU1	2				0.02	1.8	0.06	138	45.03	20	42	57.5
P23919	Thymidylate kinase	1.4				0.1	1.4	0.04	138	72.64	19	42	23.8
Q14137	Ribosome biogenesis protein BOP1	1.5				0.03	1.4	0.01	136	30.7	24	40	83.6
O60749	Sorting nexin-2	1.4				0.03	1.4	0.04	133	37.19	18	37	58.4
P51148	Ras-related protein Rab-5C	1.5				0.01	1.5	0.01	132	55.09	8	35	23.5
Q07021	Complement component 1 Q subcomponent-binding protein, mitochondrial	1.4				0	1.4	0.02	132	35.82	7	29	31.3
O14745	Na(+)/H(+) exchange regulatory cofactor NHE-RF1	2.1				0.01	1.9	0.04	131	58.1	17	34	38.8
P62917	60S ribosomal protein L8	1.7				0.12	1.7	0.09	131	71.98	20	42	28
Q02543	60S ribosomal protein L18a	1.9				0.11	1.7	0.09	131	57.95	14	41	20.7
O95602	DNA-directed RNA polymerase I subunit RPA1	1.6				0.06	1.5	0.03	130	19.01	24	41	194.7
P60903	Protein S100-A10	1.8				0.31	2.6	0.25	126	68.04	11	39	11.2
P09496-2	Isoform Non-brain of Clathrin light chain A	1.4				0.05	1.5	0.03	126	39.91	12	37	23.6
P10412	Histone H1.4	1.9				0.56	3	0.51	126	35.62	2	35	21.9
P62913-2	Isoform 2 of 60S ribosomal protein L11	1.5				0.06	1.9	0.04	125	46.33	10	37	20.1
P61353	60S ribosomal protein L27	1.6				0.23	2	0.21	125	64.71	11	32	15.8
Q9Y223	Bifunctional UDP-N-acetylglucosamine 2-epimerase/N-acetylmannosamine kinase	1.4				0.02	1.4	0.04	125	31.58	20	38	79.2
M0R0F0	40S ribosomal protein S5 (Fragment)	1.9				0.2	1.8	0.15	124	36.5	12	44	22.4
P61106	Ras-related protein Rab-14	1.4				0	1.5	0.02	124	71.63	12	36	23.9
P62857	40S ribosomal protein S28	1.7				0	1.4	0.03	123	72.46	9	32	7.8
Q5JR08	Rho-related GTP-binding protein RhoC (Fragment)	2.1				0.09	1.9	0.02	122	54.26	6	35	21.5
Q9UK76	Hematological and neurological expressed 1 protein	1.4				0.06	1.6	0.03	121	47.4	7	28	16
Q5TEC6	Histone H3	2.9				0.02	3.7	0.15	119	44.85	2	39	15.4
P08708	40S ribosomal protein S17	1.4				0.09	1.8	0.03	119	49.63	11	34	15.5
P07942	Laminin subunit beta-1	1.8				0.06	1.8	0.06	119	20.83	28	37	197.9
P62244	40S ribosomal protein S15a	1.6				0.14	1.8	0.09	116	78.46	13	37	14.8
I3L4X2	Multidrug resistance-associated protein 1 (Fragment)	1.8				0	1.7	0.07	116	21.46	22	35	160.4
Q00796	Sorbitol dehydrogenase	1.5				0.1	1.9	0.03	116	57.98	16	32	38.3
P51648	Fatty aldehyde dehydrogenase	1.5				0.08	1.7	0.09	116	30.31	12	32	54.8
Q14690	Protein RRP5 homolog	2				0.05	2.1	0.07	116	19.03	27	36	208.6
P29317	Ephrin type-A receptor 2	1.9				0.04	1.8	0.09	116	30.84	22	37	108.2
P12931	Proto-oncogene tyrosine-protein kinase Src	3.3				0.39	3.3	0.17	115	36.57	11	34	59.8
P18858	DNA ligase 1	1.5				0.02	1.6	0.03	114	26.55	21	35	101.7
B4DXZ6	Fragile X mental retardation syndrome-related protein 1	1.5				0	1.6	0	114	34.54	19	35	68.3
P46778	60S ribosomal protein L21	1.6				0.15	1.6	0.04	113	40	11	37	18.6
Q9Y2X7	ARF GTPase-activating protein GIT1	1.7				0.01	1.7	0.04	113	42.71	23	32	84.3
P48163	NADP-dependent malic enzyme	1.4				0.04	1.7	0.02	113	27.27	16	33	64.1
O60256	Phosphoribosyl pyrophosphate synthase-associated protein 2	1.7				0.05	1.4	0.03	112	48.51	13	32	40.9
Q03169	Tumor necrosis factor alpha-induced protein 2	2.1				0.06	1.8	0.01	112	35.17	20	31	72.6
P16989	Y-box-binding protein 3	2				0.07	1.8	0.04	112	50.81	15	33	40.1
P11047	Laminin subunit gamma-1	2.2				0.06	1.9	0.15	111	18.77	24	36	177.5
Q07020	60S ribosomal protein L18	1.5				0.07	1.8	0.09	111	48.94	12	35	21.6
P10606	Cytochrome c oxidase subunit 5B, mitochondrial	1.4				0.04	1.5	0.02	111	51.16	10	32	13.7
P32969	60S ribosomal protein L9	1.7				0.15	2.1	0.08	111	58.85	12	33	21.8
P61026	Ras-related protein Rab-10	2.3				0.4	3.3	0.32	111	47.5	8	36	22.5
Q96TA1-2	Isoform 2 of Niban-like protein 1	1.6				0.07	1.8	0.01	110	29.88	21	37	82.6
Q9NX02-5	Isoform 5 of NACHT, LRR and PYD domains-containing protein 2	1.7				0.02	1.6	0	110	28.49	27	34	117.8
P14923	Junction plakoglobin	2.2				0.05	2.2	0.01	110	26.04	13	32	81.7
P61586	Transforming protein RhoA	2.2				0.13	2	0.06	110	44.04	5	31	21.8
O15355	Protein phosphatase 1G	1.5				0.02	1.6	0.01	109	43.96	19	30	59.2
Q5M775	Cytospin-B	2				0.02	2.1	0.13	109	29.59	25	33	118.5
P46060	Ran GTPase-activating protein 1	1.4				0	1.5	0.07	109	40.37	22	35	63.5
Q9NQW6	Actin-binding protein anillin	1.8				0.01	2	0.09	109	24.73	26	34	124.1
P47895	Aldehyde dehydrogenase family 1 member A3	1.5				0.08	1.7	0.13	108	28.71	12	34	56.1
O75717	WD repeat and HMG-box DNA-binding protein 1	1.4				0.01	1.4	0.05	108	25.6	23	32	125.9
Q9Y295	Developmentally-regulated GTP-binding protein 1	1.5				0.03	1.6	0.04	107	45.78	14	32	40.5
O15294-3	Isoform 1 of UDP-N-acetylglucosamine--peptide N-acetylglucosaminyltransferase 110 kDa subunit	1.5				0	1.4	0.05	107	23.46	18	30	115.6
P13073	Cytochrome c oxidase subunit 4 isoform 1, mitochondrial	1.8				0.06	1.8	0.02	106	42.01	11	30	19.6
P12035	Keratin, type II cytoskeletal 3	5				0.62	3.6	0.18	106	16.4	2	42	64.4
O60656	UDP-glucuronosyltransferase 1-9	3.4				0	3.7	0.13	106	21.32	2	29	59.9
P04183	Thymidine kinase, cytosolic	1.4				0.01	1.5	0.04	106	58.12	14	31	25.5
P61313	60S ribosomal protein L15	1.6				0.11	1.9	0.01	106	57.35	8	33	24.1
O00154-6	Isoform 6 of Cytosolic acyl coenzyme A thioester hydrolase	1.4				0.01	1.4	0.02	106	36.47	13	29	36.5
P60866	40S ribosomal protein S20	1.4				0.08	1.6	0.06	106	48.74	7	33	13.4
K7EMH1	60S ribosomal protein L22 (Fragment)	1.4				0.04	1.4	0.05	105	43.82	7	25	10.4
Q9H6R4-4	Isoform 4 of Nucleolar protein 6	1.8				0.06	1.7	0.03	105	23.71	25	33	127.2
Q9UHD1	Cysteine and histidine-rich domain-containing protein 1	1.5				0.09	2	0.02	104	54.22	16	30	37.5
Q96LD4	Tripartite motif-containing protein 47	1.5				0.05	1.4	0.07	103	35.58	17	36	69.5
O96008	Mitochondrial import receptor subunit TOM40 homolog	1.9				0.04	2	0.05	103	45.71	11	26	37.9
Q9H9B4	Sideroflexin-1	1.8				0.01	1.7	0	103	43.79	14	31	35.6
Q8NFI4	Putative protein FAM10A5	1.4				0.03	1.7	0.01	103	34.96	10	33	41.4
Q12789	General transcription factor 3C polypeptide 1	1.6				0.03	1.7	0.04	103	14.84	22	31	238.7
P18077	60S ribosomal protein L35a	1.4				0.08	1.6	0.06	102	67.27	14	33	12.5
O76031	ATP-dependent Clp protease ATP-binding subunit clpX-like, mitochondrial	1.5				0.01	1.9	0.03	102	38.39	21	29	69.2
Q7L2E3-2	Isoform 2 of Putative ATP-dependent RNA helicase DHX30	1.4				0.02	1.5	0.01	101	26.35	27	34	136
Q9Y3U8	60S ribosomal protein L36	2.1				0.12	2.2	0.06	101	46.67	9	31	12.2
P61254	60S ribosomal protein L26	1.7				0.19	2.1	0.09	101	68.28	17	35	17.2
J3KNL6	Protein transport protein Sec16A	1.6				0.07	1.4	0.08	101	15.61	23	30	251.7
Q6NUM9	All-trans-retinol 13,14-reductase	1.7				0	1.9	0.03	101	28.52	17	29	66.8
P09661	U2 small nuclear ribonucleoprotein A'	1.6				0.05	1.6	0	101	47.84	15	28	28.4
Q9NTK5	Obg-like ATPase 1	1.4				0.1	1.8	0.07	101	46.72	17	31	44.7
O60264	SWI/SNF-related matrix-associated actin-dependent regulator of chromatin subfamily A member 5	2.2				0.04	2	0.01	99	26.24	14	33	121.8
P04908	Histone H2A type 1-B/E	1.7				0.21	1.8	0.22	99	26.15	2	34	14.1
Q13618	Cullin-3	1.4				0.04	1.4	0.1	99	26.04	19	37	88.9
P60891	Ribose-phosphate pyrophosphokinase 1	1.4				0.01	1.5	0.07	98	53.77	7	29	34.8
P27105	Erythrocyte band 7 integral membrane protein	2.5				0.18	1.9	0.01	98	39.58	12	28	31.7
P09543-2	Isoform CNPI of 2',3'-cyclic-nucleotide 3'-phosphodiesterase	1.5				0.01	1.5	0.07	98	42.39	19	32	45.1
O94992	Protein HEXIM1	1.7				0.07	1.5	0.03	98	42.06	14	27	40.6
P19224	UDP-glucuronosyltransferase 1-6	4.6				0.24	2.4	0.06	98	27.26	8	32	60.7
Q9UJS0	Calcium-binding mitochondrial carrier protein Aralar2	1.5				0.04	1.7	0.08	97	33.04	13	29	74.1
P61513	60S ribosomal protein L37a	1.6				0.31	1.9	0.17	97	66.3	8	30	10.3
Q01780	Exosome component 10	1.6				0.05	1.4	0.01	97	27.8	20	30	100.8
P35754	Glutaredoxin-1	2				0.01	1.6	0.08	96	55.66	7	23	11.8
Q96RP9	Elongation factor G, mitochondrial	1.4				0.03	1.6	0.08	96	26.76	20	28	83.4
P62081	40S ribosomal protein S7	1.4				0.12	2	0.06	96	38.14	12	26	22.1
Q14651	Plastin-1	1.9				0.01	2.2	0.01	95	29.41	7	30	70.2
Q8N766-4	Isoform 4 of ER membrane protein complex subunit 1	1.4				0.02	1.4	0.01	94	22.25	15	24	109.4
Q01581	Hydroxymethylglutaryl-CoA synthase, cytoplasmic	2.6				0.09	2.2	0.08	94	39.42	11	24	57.3
Q13439-3	Isoform 3 of Golgin subfamily A member 4	1.4				0.01	1.5	0.01	93	16.28	24	32	260.2
P24928	DNA-directed RNA polymerase II subunit RPB1	2				0.01	1.8	0.07	93	14.47	25	33	217
B7Z6D5	Probable ATP-dependent RNA helicase DDX27	1.7				0.06	1.9	0.01	93	26.8	22	29	86.6
Q6IBS0	Twinfilin-2	2.4				0.04	1.6	0	93	36.39	4	23	39.5
O00425	Insulin-like growth factor 2 mRNA-binding protein 3	1.4				0.04	1.4	0.05	93	31.78	13	29	63.7
E9PKP7	Nucleolar transcription factor 1	1.5				0.05	1.7	0.01	93	34.9	24	31	87.4
P11908	Ribose-phosphate pyrophosphokinase 2	1.4				0.04	1.9	0.04	92	40.88	5	27	34.7
Q5QPL9	RNA-binding protein Raly (Fragment)	1.5				0.15	1.9	0.17	91	59.49	15	28	24.7
Q15717	ELAV-like protein 1	1.4				0.08	1.7	0.01	90	50.92	13	24	36.1
Q9Y679-2	Isoform Short of Ancient ubiquitous protein 1	1.4				0.01	1.5	0.03	90	39.02	16	25	45.8
C9J2Y9	DNA-directed RNA polymerase	1.5				0.02	1.5	0.04	89	27.51	22	29	133
Q9NP58-4	Isoform 2 of ATP-binding cassette sub-family B member 6, mitochondrial	2.5				0.12	2.8	0.1	88	17.84	9	29	88.5
Q9Y5X3	Sorting nexin-5	1.4				0.04	1.6	0.03	87	32.92	10	28	46.8
Q8NFW8	N-acylneuraminate cytidylyltransferase	1.4				0.03	1.6	0.01	87	47.47	15	27	48.3
O95163	Elongator complex protein 1	1.5				0.02	1.6	0.07	86	19.29	19	27	150.2
C9JNW5	60S ribosomal protein L24	1.6				0.21	1.8	0.01	86	55.33	12	27	17.5
F8W9J4	Dystonin	1.7				0.14	1.4	0.04	85	5.48	3	30	847.4
Q16762	Thiosulfate sulfurtransferase	1.6				0.01	1.8	0.04	85	48.15	14	26	33.4
P15428	15-hydroxyprostaglandin dehydrogenase [NAD(+)]	2.5				0.06	2	0.05	84	57.14	11	25	29
P53582	Methionine aminopeptidase 1	1.5				0.05	1.4	0.05	84	51.3	17	26	43.2
Q8TED0	U3 small nucleolar RNA-associated protein 15 homolog	1.6				0.06	1.7	0.1	84	34.56	15	24	58.4
Q9Y446	Plakophilin-3	1.9				0.07	1.6	0.07	83	37.89	24	26	87
Q15067-2	Isoform 2 of Peroxisomal acyl-coenzyme A oxidase 1	1.7				0.01	1.4	0.04	83	36.97	17	23	74.6
P62993	Growth factor receptor-bound protein 2	1.6				0.04	1.7	0.03	83	60.83	17	28	25.2
P46779	60S ribosomal protein L28	1.5				0.2	1.8	0.02	83	68.61	14	29	15.7
Q92597	Protein NDRG1	1.7				0.04	1.7	0	82	28.17	7	24	42.8
Q9NQ88	Fructose-2,6-bisphosphatase TIGAR	1.9				0.02	2.1	0.06	82	62.22	13	21	30
P63092	Guanine nucleotide-binding protein G(s) subunit alpha isoforms short	1.5				0.03	1.5	0.05	82	38.07	11	25	45.6
P20839-3	Isoform 3 of Inosine-5'-monophosphate dehydrogenase 1	1.6				0.01	1.5	0.06	82	26.29	10	22	60.4
Q02241-2	Isoform 2 of Kinesin-like protein KIF23	1.7				0.06	1.7	0.08	82	21.61	15	28	98
P62851	40S ribosomal protein S25	1.5				0.1	1.8	0.11	82	59.2	10	30	13.7
Q13619	Cullin-4A	1.9				0.04	1.7	0.03	81	23.58	8	24	87.6
B4DLN1	Uncharacterized protein	1.8				0.07	2.4	0.04	81	26.47	5	25	48.1
Q9NR09	Baculoviral IAP repeat-containing protein 6	1.4				0.06	1.4	0.04	81	8.61	18	28	529.9
Q92823-3	Isoform 3 of Neuronal cell adhesion molecule	2				0.02	2.2	0.28	81	24.32	20	29	130.6
P46776	60S ribosomal protein L27a	1.7				0.17	1.4	0.02	81	57.43	11	27	16.6
Q13573	SNW domain-containing protein 1	2				0.03	2.2	0.02	80	40.11	20	27	61.5
P04899	Guanine nucleotide-binding protein G(i) subunit alpha-2	2				0.17	1.5	0.02	80	31.55	4	24	40.4
Q96KR1	Zinc finger RNA-binding protein	1.4				0.01	1.4	0.01	80	19.18	20	24	116.9
Q8NEZ5	F-box only protein 22	1.8				0.02	1.9	0.06	80	34	12	23	44.5
O43491-4	Isoform 4 of Band 4.1-like protein 2	1.6				0.04	1.5	0.1	80	23.12	15	25	95.5
Q8TEM1	Nuclear pore membrane glycoprotein 210	1.4				0.04	1.5	0.05	80	14.04	19	25	205
A0A087WVB0	ATP-dependent RNA helicase DDX50	1.6				0.05	1.4	0.07	80	25.82	14	25	82.7
Q9NX63	MICOS complex subunit MIC19	1.4				0.08	1.7	0	78	66.96	17	27	26.1
P22830	Ferrochelatase, mitochondrial	1.9				0.08	1.7	0.08	78	47.52	16	23	47.8
P20674	Cytochrome c oxidase subunit 5A, mitochondrial	1.4				0.14	2.5	0.11	78	38	6	24	16.8
P08574	Cytochrome c1, heme protein, mitochondrial	1.5				0.05	1.6	0.05	78	32.92	9	23	35.4
A0A0A6YYF6	Targeting protein for Xklp2	2.1				0.03	2.4	0.1	77	30.52	20	25	89.3
Q9H7Z7	Prostaglandin E synthase 2	1.4				0.06	1.5	0	77	54.64	13	22	41.9
Q12873-2	Isoform 2 of Chromodomain-helicase-DNA-binding protein 3	1.7				0.04	1.7	0.05	77	13.33	7	26	222.7
Q9Y2W2	WW domain-binding protein 11	1.5				0.03	1.4	0.02	76	19.19	13	22	70
O95630	STAM-binding protein	1.4				0.01	1.4	0.01	76	36.56	11	20	48
Q13057	Bifunctional coenzyme A synthase	1.6				0.04	1.5	0.06	76	25.53	11	23	62.3
Q14116-2	Isoform 2 of Interleukin-18	1.5				0.06	1.8	0.06	76	60.32	11	22	21.9
P02751-17	Isoform 17 of Fibronectin	1.4				0.2	2	0.6	75	7.3	7	23	256.3
Q8IY81	pre-rRNA processing protein FTSJ3	1.7				0.02	2	0.05	75	24.09	18	23	96.5
Q9Y314	Nitric oxide synthase-interacting protein	1.7				0.05	1.8	0.06	75	54.49	12	22	33.2
P28370-2	Isoform 2 of Probable global transcription activator SNF2L1	1.4				0.08	1.9	0.04	74	20.83	9	24	121.1
Q92466	DNA damage-binding protein 2	1.9				0.02	1.9	0.04	74	32.55	12	22	47.8
A0A087X0M4	Kanadaptin	1.4				0.02	1.5	0.01	74	29.25	15	20	82.8
Q15758	Neutral amino acid transporter B(0)	1.4				0.06	1.7	0.07	74	24.21	7	20	56.6
P23368	NAD-dependent malic enzyme, mitochondrial	1.6				0	1.7	0.03	74	29.28	16	23	65.4
O14672	Disintegrin and metalloproteinase domain-containing protein 10	2.4				0.03	1.9	0.08	74	26.87	15	23	84.1
O95235	Kinesin-like protein KIF20A	2.8				0	2.9	0.06	74	23.03	16	22	100.2
A0A0A0MTB8	WD repeat-containing protein 36	1.6				0.06	1.6	0.09	73	22.46	15	21	99.3
E9PRI4	Ribosomal protein S6 kinase	1.7				0.11	2	0.05	73	21.28	6	21	81.1
P47985	Cytochrome b-c1 complex subunit Rieske, mitochondrial	1.4				0.03	1.6	0.04	73	32.48	10	20	29.6
P30566	Adenylosuccinate lyase	1.4				0.06	1.4	0	72	32.44	15	21	54.9
Q86V81	THO complex subunit 4	2.2				0.07	1.7	0.06	72	45.53	9	20	26.9
C9JBI3	Phosphoserine phosphatase (Fragment)	1.5				0.07	1.4	0.02	72	50.27	9	21	20.7
A0MZ66-6	Isoform 6 of Shootin-1	1.5				0.04	1.4	0.09	71	29.78	15	23	68.2
Q9UKF6	Cleavage and polyadenylation specificity factor subunit 3	1.6				0.05	1.6	0.04	71	25.58	14	18	77.4
Q7Z460-2	Isoform 2 of CLIP-associating protein 1	1.5				0.05	1.4	0.02	71	16.11	17	23	162
P49207	60S ribosomal protein L34	1.4				0.06	1.4	0.09	70	41.88	8	24	13.3
P84103-2	Isoform 2 of Serine/arginine-rich splicing factor 3	2				0.4	2	0.55	70	64.52	8	24	14.2
Q9Y4W6	AFG3-like protein 2	1.5				0.02	1.5	0.01	70	22.46	16	23	88.5
Q3ZCQ8	Mitochondrial import inner membrane translocase subunit TIM50	1.5				0.03	1.5	0.01	70	44.76	12	23	39.6
P07602-2	Isoform Sap-mu-6 of Prosaposin	1.5				0.12	1.8	0.2	70	21.48	10	25	58.3
Q9NVP1	ATP-dependent RNA helicase DDX18	1.8				0.06	1.9	0.04	69	22.84	15	21	75.4
P63096	Guanine nucleotide-binding protein G(i) subunit alpha-1	1.7				0.05	1.5	0.07	69	31.64	5	21	40.3
Q5BKZ1	DBIRD complex subunit ZNF326	1.5				0.14	1.4	0.02	69	31.1	13	22	65.6
Q9UHN6	Transmembrane protein 2	2				0.11	2	0.11	69	15.26	17	23	154.3
P24666-2	Isoform 2 of Low molecular weight phosphotyrosine protein phosphatase	4				0.48	3.1	0.15	69	65.82	3	21	18
Q92887	Canalicular multispecific organic anion transporter 1	2.3				0.17	2	0.1	69	8.41	13	23	174.1
Q9Y3D9	28S ribosomal protein S23, mitochondrial	1.5				0.09	1.4	0.06	68	37.89	9	20	21.8
O15269	Serine palmitoyltransferase 1	1.5				0.02	1.4	0.04	68	27.91	10	20	52.7
Q6PUV4	Complexin-2	4.7				0.07	8	0.06	68	48.51	5	17	15.4
P31350	Ribonucleoside-diphosphate reductase subunit M2	1.4				0.04	1.6	0.07	68	36.25	12	21	44.8
Q04837	Single-stranded DNA-binding protein, mitochondrial	1.8				0.2	2.3	0.07	67	79.05	12	22	17.2
Q96PD2	Discoidin, CUB and LCCL domain-containing protein 2	1.4				0.09	1.4	0.02	66	26.71	11	19	85
Q9BPW8	Protein NipSnap homolog 1	1.6				0.09	1.5	0.08	66	31.34	8	21	33.3
Q9UN86-2	Isoform B of Ras GTPase-activating protein-binding protein 2	1.7				0.02	1.8	0.03	66	27.17	10	21	50.8
Q93050-1	Isoform 2 of V-type proton ATPase 116 kDa subunit a isoform 1	1.5				0.05	1.6	0.02	66	17.93	12	20	95.7
Q14344	Guanine nucleotide-binding protein subunit alpha-13	1.6				0.09	1.6	0.04	65	23.61	6	20	44
Q15061	WD repeat-containing protein 43	2.2				0.09	2.5	0.07	65	20.24	12	18	74.8
P21912	Succinate dehydrogenase [ubiquinone] iron-sulfur subunit, mitochondrial	1.5				0.03	1.7	0.02	65	38.21	12	22	31.6
Q9UJX3-2	Isoform 2 of Anaphase-promoting complex subunit 7	1.7				0.08	1.6	0.02	65	29.8	14	20	60
P60953	Cell division control protein 42 homolog	1.4				0.09	1.7	0.01	65	33.51	4	20	21.2
P08754	Guanine nucleotide-binding protein G(k) subunit alpha	1.4				0.02	1.4	0.03	65	29.38	4	20	40.5
Q8IZW8	Tensin-4	2.4				0.01	2.3	0.05	64	28.81	16	20	76.7
O76021	Ribosomal L1 domain-containing protein 1	1.7				0.05	2	0.02	64	22.86	11	20	54.9
P78346	Ribonuclease P protein subunit p30	1.5				0.06	1.5	0.04	64	35.07	8	17	29.3
E9PM92	Small acidic protein (Fragment)	1.9				0.1	1.9	0.34	64	41.03	8	23	17.5
Q9Y570	Protein phosphatase methylesterase 1	1.7				0.05	1.9	0.01	64	33.16	11	21	42.3
Q6P1M0	Long-chain fatty acid transport protein 4	1.5				0	1.4	0.04	63	28.3	15	20	72
Q9BVP2-2	Isoform 2 of Guanine nucleotide-binding protein-like 3	1.6				0.03	1.9	0.1	63	22.72	10	17	60.5
P0DMM9	Sulfotransferase 1A3	4.5				0.02	2.8	0.08	63	48.81	11	18	34.2
P30154	Serine/threonine-protein phosphatase 2A 65 kDa regulatory subunit A beta isoform	1.5				0.05	1.5	0.08	63	21.46	5	19	66.2
O43570-2	Isoform 2 of Carbonic anhydrase 12	4.3				0.29	5.7	0.3	63	20.99	6	17	38.4
Q10713	Mitochondrial-processing peptidase subunit alpha	1.5				0.01	1.6	0.03	63	22.48	11	19	58.2
Q14669-2	Isoform 2 of E3 ubiquitin-protein ligase TRIP12	1.8				0.08	1.4	0.05	62	9.98	14	21	223.8
Q53T59	HCLS1-binding protein 3	1.6				0.03	1.9	0.09	62	26.53	9	15	42.8
H7BY36	RNA-binding protein EWS (Fragment)	1.8				0.13	1.4	0.08	62	33.77	2	19	32.2
Q5T6F2	Ubiquitin-associated protein 2	1.5				0.01	1.6	0.03	62	19.84	13	20	117
Q9Y2S7	Polymerase delta-interacting protein 2	1.6				0.04	1.5	0.04	62	48.64	15	18	42
Q8WXI9	Transcriptional repressor p66-beta	1.7				0.05	1.5	0.01	62	31.53	11	19	65.2
O75382-2	Isoform Beta of Tripartite motif-containing protein 3	1.5				0.15	1.5	0.08	62	23.87	13	19	79.6
Q8N1N4	Keratin, type II cytoskeletal 78	4.1				0.22	4.5	0.04	61	5.19	2	25	56.8
O95758-1	Isoform 1 of Polypyrimidine tract-binding protein 3	1.6				0.03	1.7	0.06	61	25.34	7	21	56.5
C9JLU1	DNA-directed RNA polymerases I, II, and III subunit RPABC3 (Fragment)	1.5				0.01	1.5	0.03	61	64.86	9	18	16.9
Q96SI9-2	Isoform 2 of Spermatid perinuclear RNA-binding protein	1.6				0.07	1.5	0.11	61	10.79	3	20	71.9
Q99567	Nuclear pore complex protein Nup88	1.4				0.01	1.5	0.05	60	20.24	14	18	83.5
Q01085-2	Isoform 2 of Nucleolysin TIAR	1.9				0.05	1.8	0.08	60	38.27	7	18	43.4
Q9BYX2-4	Isoform 4 of TBC1 domain family member 2A	1.8				0.11	1.7	0.08	60	15.92	9	17	81.6
Q9P015	39S ribosomal protein L15, mitochondrial	1.4				0.02	1.4	0.04	60	50.68	12	17	33.4
O43818	U3 small nucleolar RNA-interacting protein 2	1.5				0.06	1.5	0.04	59	24.42	13	18	51.8
Q71RC2-3	Isoform 3 of La-related protein 4	1.7				0.07	2	0.05	59	21.99	13	19	80.4
P11166	Solute carrier family 2, facilitated glucose transporter member 1	2.2				0.06	3.1	0.12	59	14.84	7	17	54
Q7Z4S6-3	Isoform 3 of Kinesin-like protein KIF21A	1.7				0.05	1.5	0.1	59	12.42	11	18	182
Q13616	Cullin-1	1.4				0.02	1.4	0.11	59	20.75	16	20	89.6
Q96F07-2	Isoform 2 of Cytoplasmic FMR1-interacting protein 2	2				0.13	1.7	0.1	59	13.97	3	20	145.6
Q9Y6C9	Mitochondrial carrier homolog 2	1.6				0.22	1.8	0.09	58	46.2	4	17	33.3
O14929	Histone acetyltransferase type B catalytic subunit			1.5		0.01	1.5	0.05	58	22.67	11	19	49.5
Q07954	Prolow-density lipoprotein receptor-related protein 1	1.5				0.12	1.4	0.06	58	5.94	15	20	504.3
P16188	HLA class I histocompatibility antigen, A-30 alpha chain	1.4				0.09	1.4	0.05	58	31.23	2	16	40.9
Q9Y221	60S ribosome subunit biogenesis protein NIP7 homolog	1.4				0.03	1.5	0	58	56.67	7	15	20.4
C9JP00	Muscleblind-like protein 1	1.6				0.06	1.4	0.01	57	38.51	2	16	37.9
Q9Y3T9	Nucleolar complex protein 2 homolog	1.5				0.03	1.5	0.01	56	16.56	12	18	84.9
Q9NVX2	Notchless protein homolog 1	1.7				0.03	1.7	0.04	56	30.52	12	18	53.3
P42766	60S ribosomal protein L35	1.5				0.11	1.8	0.04	56	47.97	6	18	14.5
P51843	Nuclear receptor subfamily 0 group B member 1	2.1				0.1	2.5	0.11	56	32.98	10	15	51.7
P51153	Ras-related protein Rab-13	1.4				0.02	1.4	0.08	56	27.09	3	17	22.8
P35249	Replication factor C subunit 4	1.4				0	1.4	0.01	56	38.57	15	19	39.7
Q5T1M5	FK506-binding protein 15	1.4				0.03	1.4	0.02	55	15.91	13	16	133.5
Q9GZT3-2	Isoform 2 of SRA stem-loop-interacting RNA-binding protein, mitochondrial	1.6				0.08	1.6	0.12	55	66.36	7	15	12.1
P05026-2	Isoform 2 of Sodium/potassium-transporting ATPase subunit beta-1	2				0.09	2.5	0.02	55	18.94	6	16	34.9
Q8IUC4	Rhophilin-2	2.9				0.12	2.8	0.11	54	19.1	11	18	76.9
Q86YP4	Transcriptional repressor p66-alpha	1.7				0.06	1.5	0.06	54	28.12	11	18	68
Q5T3I0	G patch domain-containing protein 4	1.8				0.12	1.4	0.02	54	24.44	9	14	50.4
Q3KQV9	UDP-N-acetylhexosamine pyrophosphorylase-like protein 1	1.6				0.17	1.5	0.11	54	30.18	8	16	57
Q96D53	AarF domain-containing protein kinase 4	1.6				0.03	1.5	0.01	53	27.02	10	14	60
Q8N3E9	1-phosphatidylinositol 4,5-bisphosphate phosphodiesterase delta-3	2				0.1	1.9	0.04	53	18.63	12	16	89.2
O43237	Cytoplasmic dynein 1 light intermediate chain 2	1.4				0	1.4	0.02	53	32.72	11	16	54.1
A0A087X2B5	Basigin (Fragment)	1.9				0.18	1.4	0.05	53	52.49	7	16	23.9
Q14966-3	Isoform 3 of Zinc finger protein 638	1.6				0.02	1.8	0.02	52	10.17	16	19	218.1
Q13895	Bystin	1.8				0.08	1.7	0.1	52	35.01	15	17	49.6
P13611-2	Isoform V1 of Versican core protein	3				0.09	4.3	0.27	52	7.06	12	18	264.9
P07947	Tyrosine-protein kinase Yes	2.2				0.06	2	0.01	52	18.78	3	17	60.8
Q8WU90	Zinc finger CCCH domain-containing protein 15	1.7				0.15	2	0.02	52	32.16	13	18	48.6
Q12802-4	Isoform 3 of A-kinase anchor protein 13	1.4				0.04	1.4	0.05	52	9.52	15	16	305.1
O00411	DNA-directed RNA polymerase, mitochondrial	1.4				0.06	1.7	0.08	52	19.27	15	15	138.5
Q9Y3E5	Peptidyl-tRNA hydrolase 2, mitochondrial	1.4				0.1	1.8	0.05	52	53.63	8	14	19.2
Q49A88-5	Isoform 5 of Coiled-coil domain-containing protein 14	2.5				0.23	1.7	0.23	52	13.98	3	16	88.6
Q86UN3	Reticulon-4 receptor-like 2	3.5				0.17	3.4	0.49	52	20	8	16	46.1
E9PN17	ATP synthase subunit g, mitochondrial	1.7				0.01	1.9	0.03	51	64.47	5	14	8.4
Q969H8	UPF0556 protein C19orf10	1.6				0.79	2.3	1.3	51	33.53	2	16	18.8
A0A087X2D5	39S ribosomal protein L45, mitochondrial	1.4				0.03	1.4	0.05	51	27.78	7	15	35.3
Q7LBC6	Lysine-specific demethylase 3B	1.6				0.1	1.4	0.04	51	9.09	10	18	191.5
Q14684-2	Isoform 2 of Ribosomal RNA processing protein 1 homolog B	1.6				0.04	1.8	0.04	51	23.51	13	16	82.1
Q9BSD7	Cancer-related nucleoside-triphosphatase	2				0.02	1.9	0.01	51	40	9	16	20.7
P61964	WD repeat-containing protein 5	1.5				0.04	1.5	0.02	51	32.63	8	15	36.6
O95168	NADH dehydrogenase [ubiquinone] 1 beta subcomplex subunit 4	1.6				0.03	1.5	0.01	51	48.84	6	16	15.2
Q9BVJ6-3	Isoform 3 of U3 small nucleolar RNA-associated protein 14 homolog A	2				0.12	2.5	0.18	51	17.8	8	15	82
Q9BZE4	Nucleolar GTP-binding protein 1	1.5				0.17	1.5	0.14	51	23.66	13	15	73.9
P55011-3	Isoform 2 of Solute carrier family 12 member 2	1.4				0.04	2.2	0.09	50	13.71	10	16	129.6
Q15036	Sorting nexin-17	1.7				0.09	1.4	0.02	50	34.89	13	14	52.9
Q5UIP0-2	Isoform 2 of Telomere-associated protein RIF1	1.6				0.01	1.9	0.06	50	8.05	13	18	271.5
O75794	Cell division cycle protein 123 homolog	1.9				0.06	2.4	0.01	50	22.92	6	12	39.1
Q9H0S4-2	Isoform 2 of Probable ATP-dependent RNA helicase DDX47	1.4				0.06	1.4	0.02	50	24.63	9	14	45.1
P49454	Centromere protein F	1.9				0.11	1.5	0.12	49	5.3	10	19	367.5
Q99653	Calcineurin B homologous protein 1	1.5				0.11	1.5	0.14	49	52.82	7	14	22.4
Q8N3C0	Activating signal cointegrator 1 complex subunit 3	1.5				0.12	1.5	0.14	49	11.44	11	16	251.3
F5H5I6	G-rich sequence factor 1	1.4				0.02	1.4	0.02	49	40.09	12	16	47.9
A0A087X1R5	IK cytokine, down-regulator of HLA II, isoform CRA_a	1.6				0.01	1.9	0.22	49	21.54	12	16	65.6
Q96G21	U3 small nucleolar ribonucleoprotein protein IMP4	2.5				0.18	2	0.09	49	38.14	9	17	33.7
P08579	U2 small nuclear ribonucleoprotein B''	1.7				0.08	1.5	0	49	32.44	5	15	25.5
P48729-3	Isoform 3 of Casein kinase I isoform alpha	1.6				0.02	1.5	0.07	49	22.15	8	13	37.5
Q99661	Kinesin-like protein KIF2C	1.8				0.01	2.1	0.06	49	20.97	9	17	81.3
Q06203	Amidophosphoribosyltransferase	1.7				0.03	1.6	0.13	48	26.5	12	15	57.4
Q01650	Large neutral amino acids transporter small subunit 1	1.8				0.05	2.4	0.28	48	9.86	4	12	55
P19440	Gamma-glutamyltranspeptidase 1	3.8				0.11	2.3	0.06	48	23.73	8	15	61.4
Q9GZS1-2	Isoform 2 of DNA-directed RNA polymerase I subunit RPA49	1.4				0.06	1.4	0.05	47	24.11	11	15	47.2
Q8IXI1	Mitochondrial Rho GTPase 2	1.6				0.05	1.5	0.1	47	23.79	8	16	68.1
P11233	Ras-related protein Ral-A	1.4				0.07	2	0.02	47	43.69	4	15	23.6
Q13043-2	Isoform 2 of Serine/threonine-protein kinase 4	1.7				0.12	1.5	0.01	47	25.76	10	15	52.3
Q9BSC4-2	Isoform 2 of Nucleolar protein 10	1.7				0.09	1.4	0.06	47	20.53	9	16	74.5
O60306	Intron-binding protein aquarius	1.4				0.02	1.4	0.03	47	10.84	12	16	171.2
Q9UQN3	Charged multivesicular body protein 2b	1.4				0.15	1.4	0.06	47	40.85	11	16	23.9
P40938	Replication factor C subunit 3	1.6				0.01	1.5	0.02	47	33.43	9	16	40.5
Q14517	Protocadherin Fat 1	1.6				0.09	1.5	0.07	47	5.1	15	16	506
P62854	40S ribosomal protein S26	3.7				0.9	1.9	0.04	47	33.04	5	13	13
Q99996-5	Isoform 5 of A-kinase anchor protein 9	1.4				0	1.4	0.02	47	6.33	11	20	447.5
Q9BYJ9	YTH domain-containing family protein 1	1.4				0.03	1.6	0.07	47	13.42	4	14	60.8
P13995	Bifunctional methylenetetrahydrofolate dehydrogenase/cyclohydrolase, mitochondrial	2.3				0.2	3.2	0.2	46	34.86	8	14	37.9
Q9Y5Q9	General transcription factor 3C polypeptide 3	1.8				0.07	1.6	0.11	46	14.79	10	15	101.2
Q4J6C6-4	Isoform 4 of Prolyl endopeptidase-like	1.6				0.03	1.6	0.02	46	20.53	10	14	73.3
O14910	Protein lin-7 homolog A	2				0.27	2.6	0.2	46	34.76	3	15	26
O95810	Serum deprivation-response protein	2.9				0.18	1.7	0.08	46	23.29	9	14	47.1
P10301	Ras-related protein R-Ras	1.5				0.01	1.5	0.03	45	43.58	8	13	23.5
I3L1P8	Mitochondrial 2-oxoglutarate/malate carrier protein (Fragment)	1.4				0.02	1.4	0	45	30.41	8	14	32.2
B8ZZG1	MAGUK p55 subfamily member 6	1.8				0.02	1.6	0	45	26.64	10	16	48.7
Q9BYN0	Sulfiredoxin-1	1.9				0.04	1.7	0.01	45	53.28	6	14	14.3
Q9H0C8	Integrin-linked kinase-associated serine/threonine phosphatase 2C	1.8				0.01	1.5	0.04	45	20.92	6	13	42.9
Q8ND04	Protein SMG8	1.4				0.15	1.4	0.02	45	14.33	11	15	109.6
Q07973	1,25-dihydroxyvitamin D(3) 24-hydroxylase, mitochondrial	2.5				0.16	2.3	0.12	45	32.3	12	16	58.8
Q13243	Serine/arginine-rich splicing factor 5	1.7				0.06	1.6	0.07	45	36.4	9	15	31.2
Q8N4C8	Misshapen-like kinase 1	2.6				0.22	2.2	0.07	45	13.89	6	18	149.7
Q8WWH5	Probable tRNA pseudouridine synthase 1	1.7				0.02	1.6	0.05	45	35.24	10	14	37.2
Q96TA2-3	Isoform 3 of ATP-dependent zinc metalloprotease YME1L1	1.6				0.05	1.4	0.01	44	23.13	11	14	75.9
Q9NVN8	Guanine nucleotide-binding protein-like 3-like protein	1.5				0.08	1.5	0.07	44	25.6	12	16	65.5
O15344	E3 ubiquitin-protein ligase Midline-1	1.6				0.06	1.6	0.03	44	16.49	9	14	75.2
Q13610	Periodic tryptophan protein 1 homolog	1.7				0.01	1.4	0.01	44	20.76	8	14	55.8
O96000	NADH dehydrogenase [ubiquinone] 1 beta subcomplex subunit 10	1.5				0	1.7	0.04	44	38.37	7	12	20.8
Q9UNN8	Endothelial protein C receptor	3.2				0.12	4.2	0.01	44	40.34	7	13	26.7
Q15397	Pumilio domain-containing protein KIAA0020	1.6				0.02	2	0.08	43	24.54	12	14	73.5
P57088	Transmembrane protein 33	1.7				0.05	1.7	0.04	43	21.05	5	14	28
P29083	General transcription factor IIE subunit 1	1.5				0.06	1.4	0.06	43	19.59	7	13	49.4
F2Z2I2	6-phosphofructo-2-kinase/fructose-2,6-bisphosphatase 3	1.8				0.04	1.6	0.03	43	33.41	11	14	52.6
Q2T9J0	Peroxisomal leader peptide-processing protease	2.6				0.23	2	0.09	43	25.27	9	11	59.3
E9PNW4	CD59 glycoprotein	1.9				0.05	1.8	0.08	43	33.33	5	14	12
Q12860-2	Isoform 2 of Contactin-1	2.6				0.04	2.3	0.07	43	17.28	13	14	111.8
Q9BZX2	Uridine-cytidine kinase 2	1.7				0.05	2	0.18	43	34.48	8	13	29.3
Q96R06	Sperm-associated antigen 5	1.6				0.08	1.6	0.03	42	13.33	10	12	134.3
Q71UM5	40S ribosomal protein S27-like	1.5				0.2	2.4	0.01	42	41.67	2	13	9.5
Q96GA7	Serine dehydratase-like	1.4				0.01	1.4	0.01	42	30.4	8	12	34.7
Q9H974	Queuine tRNA-ribosyltransferase subunit QTRTD1	1.4				0.07	1.4	0.06	42	25.3	9	10	46.7
P43155-2	Isoform 2 of Carnitine O-acetyltransferase	1.5				0.03	1.5	0.03	42	22.31	12	14	68.5
Q13049	E3 ubiquitin-protein ligase TRIM32	1.5				0.08	1.4	0.05	42	19.91	11	13	71.9
O95864	Fatty acid desaturase 2	2.1				0.22	1.9	0.08	42	17.57	7	14	52.2
Q9NYV4-2	Isoform 2 of Cyclin-dependent kinase 12	1.4				0.05	1.6	0.01	41	11.75	9	13	163.1
P62899	60S ribosomal protein L31	1.4				0.17	1.4	0.06	41	34.4	5	14	14.5
Q6NUQ4	Transmembrane protein 214	1.4				0.04	1.6	0.02	41	13.06	7	13	77.1
P61457	Pterin-4-alpha-carbinolamine dehydratase	3.4				0.05	2.7	0.12	41	45.19	4	13	12
Q86UR5-5	Isoform 5 of Regulating synaptic membrane exocytosis protein 1	1.8				0.19	1.7	0.06	41	6.44	2	15	164.5
Q8TDD1-2	Isoform 2 of ATP-dependent RNA helicase DDX54	1.6				0.05	1.7	0.01	41	12.93	9	14	98.6
J3QT77	Serum paraoxonase/arylesterase 2	2				0.04	1.6	0.03	41	19.59	4	12	38
A0A087WVZ9	DNA-directed RNA polymerases I, II, and III subunit RPABC1	1.8				0.06	1.4	0.03	41	31.52	7	13	21.4
O75923-3	Isoform 3 of Dysferlin	2.2				0.19	1.6	0.11	41	5.76	5	16	235.8
Q13148	TAR DNA-binding protein 43	1.5				0.05	1.6	0.04	41	28.26	6	13	44.7
P41223	Protein BUD31 homolog	1.7				0	1.9	0.04	40	42.36	7	12	17
J3QLD9	Flotillin-2	1.9				0.01	2	0	40	24.07	9	12	47.1
J3KMX2	SWI/SNF-related matrix-associated actin-dependent regulator of chromatin subfamily D member 2	1.4				0.02	1.4	0.02	40	38.16	10	13	52.2
Q9BPU6	Dihydropyrimidinase-related protein 5	3				0.17	3.5	0.05	40	19.15	7	14	61.4
Q6IN85-2	Isoform 2 of Serine/threonine-protein phosphatase 4 regulatory subunit 3A	1.5				0.1	1.6	0.01	40	11.46	6	14	93.8
P84022	Mothers against decapentaplegic homolog 3	1.8				0.01	1.6	0.06	40	19.06	2	12	48
Q9BVI4	Nucleolar complex protein 4 homolog	1.9				0.06	1.9	0.07	40	17.25	7	11	58.4
Q9BZL6	Serine/threonine-protein kinase D2	1.8				0.07	1.6	0.12	39	14.12	6	10	96.7
Q99797	Mitochondrial intermediate peptidase	1.5				0.02	1.7	0.01	39	22.16	12	16	80.6
Q9NY93-2	Isoform 2 of Probable ATP-dependent RNA helicase DDX56	2.2				0.09	1.8	0.07	39	21.1	9	12	57.2
J3QRU4	Vesicle-associated membrane protein 2	1.5				0.1	1.4	0.16	39	72.57	3	12	12.2
Q8IWA0	WD repeat-containing protein 75	1.4				0.01	1.5	0.06	39	16.87	10	12	94.4
P30530-2	Isoform Short of Tyrosine-protein kinase receptor UFO	1.7				0.18	1.6	0.09	39	17.85	9	13	97.3
Q9Y3B9	RRP15-like protein	1.4				0.01	2	0.14	39	23.05	7	12	31.5
P52732	Kinesin-like protein KIF11	2				0.04	1.7	0.04	39	10.51	11	13	119.1
P18887	DNA repair protein XRCC1	1.4				0.04	1.7	0.05	39	19.75	11	14	69.4
A0A0A6YYL4	Protein CORO7-PAM16	1.8				0.09	1.5	0.04	39	12.79	9	12	114.1
A3KFL5	Exosome complex component RRP4 (Fragment)	1.4				0.04	1.4	0.05	39	27.85	7	11	26.4
Q9BRR6-2	Isoform 2 of ADP-dependent glucokinase	1.4				0.04	1.4	0.06	39	24.6	8	11	53.9
C9JVN9	L-2-hydroxyglutarate dehydrogenase, mitochondrial	1.4				0.01	1.4	0.01	39	20.18	7	11	48.4
O75947-2	Isoform 2 of ATP synthase subunit d, mitochondrial	1.5				0.11	1.9	0.06	38	47.45	6	13	15.8
Q07092-2	Isoform 2 of Collagen alpha-1(XVI) chain	2.8				0.16	1.6	0.08	38	10.49	2	15	157.5
P09669	Cytochrome c oxidase subunit 6C	1.5				0.04	1.7	0.05	38	34.67	4	13	8.8
Q8WUA4	General transcription factor 3C polypeptide 2	1.7				0.01	1.6	0.08	38	12.62	8	11	100.6
Q96CP6-2	Isoform 2 of GRAM domain-containing protein 1A	1.6				0.21	1.6	0.09	38	18.65	9	11	79.3
P17676-2	Isoform 2 of CCAAT/enhancer-binding protein beta	2				0.08	1.8	0.04	38	27.64	7	12	33.6
O00566	U3 small nucleolar ribonucleoprotein protein MPP10	1.8				0.07	2.2	0.03	38	13.66	9	13	78.8
Q13510	Acid ceramidase	1.8				0.05	1.6	0.08	38	26.84	9	14	44.6
Q6RFH5-2	Isoform 2 of WD repeat-containing protein 74	1.5				0.01	1.4	0.03	38	31.15	8	10	40.2
Q99848	Probable rRNA-processing protein EBP2	1.4				0.02	1.5	0.02	38	28.43	9	13	34.8
Q14997	Proteasome activator complex subunit 4	1.6				0.02	1.6	0.12	37	8.68	10	14	211.2
P61764	Syntaxin-binding protein 1	1.4				0.06	1.4	0.06	37	17.17	9	11	67.5
Q12933-4	Isoform 4 of TNF receptor-associated factor 2	1.7				0.05	1.4	0.06	37	24.58	9	13	53
O95140	Mitofusin-2	1.5				0.06	1.4	0.01	37	14	9	12	86.3
Q9HBH0	Rho-related GTP-binding protein RhoF	2.5				0.12	3.4	0.09	37	36.97	6	11	23.6
Q8WWK9-6	Isoform 4 of Cytoskeleton-associated protein 2	1.9				0	2.1	0.02	37	17.51	9	12	71.2
O43395	U4/U6 small nuclear ribonucleoprotein Prp3	1.8				0.07	1.9	0.04	37	18.16	10	12	77.5
P62310	U6 snRNA-associated Sm-like protein LSm3	1.9				0.09	1.4	0.07	36	21.57	3	10	11.8
Q96H55	Unconventional myosin-XIX	1.4				0.08	1.4	0.01	36	13.09	10	15	109.1
O00499-9	Isoform BIN1-10-13 of Myc box-dependent-interacting protein 1	1.9				0.08	2.2	0.05	36	25.67	8	11	45.5
A1X283	SH3 and PX domain-containing protein 2B	1.6				0.01	1.6	0.02	36	10.54	8	13	101.5
P46734	Dual specificity mitogen-activated protein kinase kinase 3	1.4				0.04	2.1	0.03	36	31.7	5	11	39.3
O96005	Cleft lip and palate transmembrane protein 1	1.4				0.02	1.4	0.03	36	21.08	10	14	76
P48730-2	Isoform 2 of Casein kinase I isoform delta	2.2				0.25	1.6	0.1	36	14.91	3	12	46.8
Q9NV31	U3 small nucleolar ribonucleoprotein protein IMP3	2.3				0.01	2.3	0.11	36	42.93	6	10	21.8
Q9UIG0-2	Isoform 2 of Tyrosine-protein kinase BAZ1B	1.6				0.13	1.5	0.07	36	7.84	9	14	170.3
C9J5C3	Programmed cell death protein 10 (Fragment)	1.6				0.01	1.6	0	36	40.1	6	10	23.6
O15173	Membrane-associated progesterone receptor component 2	1.5				0.01	1.4	0.01	36	28.25	5	10	23.8
Q9UQB8-3	Isoform 3 of Brain-specific angiogenesis inhibitor 1-associated protein 2	1.5				0.1	1.9	0.15	35	21.09	8	12	56.6
Q8NI60-3	Isoform 3 of Chaperone activity of bc1 complex-like, mitochondrial	2.5				0.05	1.6	0.03	35	18.49	7	11	66.6
Q9H2W6	39S ribosomal protein L46, mitochondrial	1.4				0.05	1.5	0	35	32.97	7	10	31.7
Q9NYH9	U3 small nucleolar RNA-associated protein 6 homolog	1.8				0.06	1.8	0.09	35	14.41	7	11	70.1
Q9NR46	Endophilin-B2	1.5				0.03	1.4	0.12	35	26.33	9	11	43.9
Q9P2E3	NFX1-type zinc finger-containing protein 1	1.7				0.12	1.8	0.1	35	8.34	10	11	220.1
Q9P0M6	Core histone macro-H2A.2	1.4				0.03	1.4	0.02	35	21.51	5	10	40
Q9H8H0	Nucleolar protein 11	1.8				0.08	1.9	0.09	35	13.91	7	10	81.1
Q9Y6A5	Transforming acidic coiled-coil-containing protein 3	1.8				0.05	1.9	0.08	35	14.92	9	12	90.3
Q96DG6	Carboxymethylenebutenolidase homolog	1.5				0.1	1.6	0.01	35	33.47	8	11	28
Q96L35	Receptor protein-tyrosine kinase	1.6				0.13	1.5	0.03	34	11.44	7	12	102.5
Q9ULX3	RNA-binding protein NOB1	1.9				0.02	2.1	0.13	34	23.3	9	11	46.6
P51970	NADH dehydrogenase [ubiquinone] 1 alpha subcomplex subunit 8	1.4				0.04	1.6	0.02	34	61.05	6	10	20.1
P15151-3	Isoform Gamma of Poliovirus receptor	1.7				0.03	1.4	0.05	34	10.99	5	12	39.3
Q05655-2	Isoform 2 of Protein kinase C delta type	2				0.06	1.5	0.05	34	17.4	8	11	80.9
Q9NX74	tRNA-dihydrouridine(20) synthase [NAD(P)+]-like	1.5				0.03	1.4	0.02	34	22.72	8	12	55
Q9Y512	Sorting and assembly machinery component 50 homolog	1.6				0.09	1.5	0.1	34	20.04	7	10	51.9
Q8WVV4	Protein POF1B	2.2				0.08	1.9	0.15	33	19.35	8	11	68
P16144-4	Isoform Beta-4D of Integrin beta-4	2.5				0.06	2.3	0.11	33	8.71	10	12	194.3
Q9UI09	NADH dehydrogenase [ubiquinone] 1 alpha subcomplex subunit 12	1.7				0.07	1.4	0.11	33	45.52	5	10	17.1
O14556	Glyceraldehyde-3-phosphate dehydrogenase, testis-specific	1.6				0.06	1.5	0.07	33	5.64	2	15	44.5
O00483	Cytochrome c oxidase subunit NDUFA4	1.7				0.2	1.8	0.11	33	55.56	5	11	9.4
B1AKC9	Receptor protein-tyrosine kinase	1.7				0.1	1.5	0.06	33	8.67	5	11	105.5
C9J6C5	MKI67 FHA domain-interacting nucleolar phosphoprotein (Fragment)	1.5				0.13	1.5	0.13	33	27.11	5	10	19.5
Q56VL3	OCIA domain-containing protein 2	2.8				0.02	1.7	0.08	33	42.21	6	11	16.9
Q9UBD5-2	Isoform 2 of Origin recognition complex subunit 3	1.4				0.09	1.5	0.09	33	14.33	7	10	82.3
P23378	Glycine dehydrogenase (decarboxylating), mitochondrial	2.6				0.08	1.9	0.08	33	11.37	8	10	112.7
Q9NZM3-2	Isoform 2 of Intersectin-2	1.4				0.01	1.5	0.05	33	6.35	6	13	190.4
Q9H501	ESF1 homolog	1.5				0.05	1.7	0.06	32	14.34	9	10	98.7
Q5QPA5	28S ribosomal protein S18a, mitochondrial (Fragment)	1.4				0.01	1.4	0.03	32	33.08	7	11	29.6
Q9Y624	Junctional adhesion molecule A	2.2				0.02	2.2	0.05	32	26.42	7	10	32.6
Q9BY49	Peroxisomal trans-2-enoyl-CoA reductase	2				0.15	1.6	0.08	32	17.82	4	9	32.5
Q5JSZ5	Protein PRRC2B	1.6				0.05	1.6	0.04	32	4.67	8	11	242.8
O15439-2	Isoform 2 of Multidrug resistance-associated protein 4	1.5				0.17	1.7	0.14	32	9.55	7	10	144.1
A2BF26	HLA class I histocompatibility antigen, Cw-14 alpha chain	3				0.28	2.2	0.04	32	28.46	2	11	44.5
Q9Y5J1	U3 small nucleolar RNA-associated protein 18 homolog	3				0.16	3.5	0.15	32	24.1	8	8	62
P23497	Nuclear autoantigen Sp-100	1.7				0.01	1.5	0.02	32	6.14	3	12	100.4
H3BLV0	Complement decay-accelerating factor (Fragment)	2.4				0.24	3.2	0.34	31	26.69	6	9	35.8
Q8N142	Adenylosuccinate synthetase isozyme 1	2.1				0.19	1.8	0.1	31	17.51	5	9	50.2
Q9NY27	Serine/threonine-protein phosphatase 4 regulatory subunit 2	1.5				0.04	1.6	0.02	31	15.59	7	10	46.9
B2WTI3	Bifunctional arginine demethylase and lysyl-hydroxylase JMJD6	1.9				0.01	2	0.14	31	22.69	6	9	39.2
Q9Y2R9	28S ribosomal protein S7, mitochondrial	1.5				0.01	1.4	0.03	31	33.88	8	10	28.1
Q9UHJ6	Sedoheptulokinase	1.4				0.12	1.4	0.11	31	21.55	7	9	51.5
Q15059-2	Isoform 2 of Bromodomain-containing protein 3	2				0	1.6	0.01	31	15.11	5	11	60.9
P62745	Rho-related GTP-binding protein RhoB	1.6				0.01	1.4	0.09	31	20.41	2	9	22.1
Q5C9Z4	Nucleolar MIF4G domain-containing protein 1	1.7				0.07	1.5	0.06	31	15.23	9	10	96.2
Q9BW04	Specifically androgen-regulated gene protein	2.1				0.17	2	0.03	31	21.3	8	10	63.9
P45985	Dual specificity mitogen-activated protein kinase kinase 4	1.9				0.06	2	0.09	31	18.55	6	9	44.3
Q9BY77	Polymerase delta-interacting protein 3	2.9				0.05	2.9	0.01	30	21.85	8	9	46.1
Q7Z4F1	Low-density lipoprotein receptor-related protein 10	2.1				0.35	1.6	0.13	30	12.34	5	11	76.1
O75607	Nucleoplasmin-3	1.5				0.02	1.5	0.04	30	21.35	3	8	19.3
P61927	60S ribosomal protein L37	1.8				0.39	2.1	0.37	30	46.39	9	12	11.1
B8QGS9	Plakophilin-2	2.1				0.13	1.9	0.11	30	11.04	5	9	91.2
P61225	Ras-related protein Rap-2b	1.7				0.13	2.3	0.05	30	33.88	2	9	20.5
Q9UKL0	REST corepressor 1	1.4				0.07	1.4	0.08	30	14.52	4	8	53
P56385	ATP synthase subunit e, mitochondrial	2				0.09	2.4	0.01	30	52.17	3	10	7.9
Q9NUL7	Probable ATP-dependent RNA helicase DDX28	1.6				0.05	1.4	0.11	30	23.33	7	9	59.5
O00161	Synaptosomal-associated protein 23	1.5				0.02	1.5	0.08	30	46.92	7	9	23.3
Q99543	DnaJ homolog subfamily C member 2	1.4				0.04	1.4	0.09	30	21.74	10	10	72
Q8N5I9	Uncharacterized protein C12orf45	2.1				0.04	2.2	0.02	29	42.7	8	9	20.1
Q9UNQ2	Probable dimethyladenosine transferase	1.7				0.06	1.6	0.05	29	20.13	6	9	35.2
P00403	Cytochrome c oxidase subunit 2	3.4				0.35	2.5	0.31	29	7.49	3	8	25.5
Q9NRX1	RNA-binding protein PNO1	2.4				0.02	2.1	0.03	29	28.97	7	9	27.9
Q9BW19	Kinesin-like protein KIFC1	1.5				0.12	1.4	0.08	29	17.83	8	8	73.7
Q14249	Endonuclease G, mitochondrial	1.7				0.05	1.6	0.07	29	26.6	7	10	32.6
Q9Y639-3	Isoform 3 of Neuroplastin	1.4				0.03	1.7	0	29	17.99	5	8	30.8
P10909-3	Isoform 3 of Clusterin	1.5				0.03	2.1	0.01	29	29.93	6	9	32.3
C9J6N5	Protein FAM107B (Fragment)	1.7				0.08	1.4	0.04	29	39.52	5	10	14.8
O14975	Very long-chain acyl-CoA synthetase	1.9				0.01	1.7	0.01	29	10.16	6	10	70.3
P38936	Cyclin-dependent kinase inhibitor 1	2.3				0.01	1.9	0.03	29	44.51	5	9	18.1
Q9NRX2	39S ribosomal protein L17, mitochondrial	1.5				0.01	1.4	0.01	29	39.43	7	10	20
Q15398-3	Isoform 3 of Disks large-associated protein 5	1.5				0.09	1.6	0.03	29	12.35	7	9	94.1
Q9Y333	U6 snRNA-associated Sm-like protein LSm2	1.5				0.01	1.4	0.01	28	68.42	5	7	10.8
Q96MW1	Coiled-coil domain-containing protein 43	1.8				0.07	2.1	0.09	28	25	5	9	25.2
Q9UQ13	Leucine-rich repeat protein SHOC-2	1.9				0.17	1.7	0.06	28	19.42	6	11	64.8
O14548	Cytochrome c oxidase subunit 7A-related protein, mitochondrial	1.5				0.07	1.6	0.04	28	49.12	5	10	12.6
P23229-4	Isoform Alpha-6X2A of Integrin alpha-6	2.5				0.09	2.2	0.05	28	13.48	10	10	119
E9PJK1	Tetraspanin	1.4				0.05	2	0.03	28	30.91	2	6	18
Q6UWE0-2	Isoform 2 of E3 ubiquitin-protein ligase LRSAM1	1.7				0.11	1.6	0.01	28	12.21	8	9	80.4
F5H7S7	Ras GTPase-activating-like protein IQGAP2	2.9				0.2	2.6	0.15	28	6.23	4	11	174.3
Q96A35	39S ribosomal protein L24, mitochondrial	1.4				0.01	1.4	0.03	28	35.19	6	9	24.9
H0YJV2	Serine palmitoyltransferase 2 (Fragment)	1.7				0.09	1.4	0.01	28	19.66	6	9	45.8
Q53F19	Uncharacterized protein C17orf85	1.7				0.04	1.9	0.03	28	12.9	6	10	70.5
Q2M1P5	Kinesin-like protein KIF7	2.3				0.15	2	0.4	28	6.55	4	11	150.5
O00762	Ubiquitin-conjugating enzyme E2 C	1.4				0.01	1.7	0.07	28	36.87	5	8	19.6
Q9H0H5	Rac GTPase-activating protein 1	2.3				0.11	2.1	0.1	27	13.13	5	9	71
J3QL56	Protein SCO1 homolog, mitochondrial	1.6				0.06	2.1	0.07	27	25.56	6	8	30.2
K4DIA0	ICOS ligand	2.4				0.14	1.4	0.04	27	10.78	2	10	51.9
Q9NPD8	Ubiquitin-conjugating enzyme E2 T	1.4				0.1	1.6	0.07	27	55.33	5	9	22.5
P32320	Cytidine deaminase	1.6				0.03	1.5	0.06	27	47.26	4	7	16.2
Q9UMY1	Nucleolar protein 7	1.7				0.1	2	0.05	27	23.35	5	8	29.4
P04818	Thymidylate synthase	1.5				0.15	1.5	0.21	27	21.09	6	9	35.7
Q8NB46	Serine/threonine-protein phosphatase 6 regulatory ankyrin repeat subunit C	1.4				0.03	1.4	0.04	27	10.97	5	9	115
Q8TB72-4	Isoform 4 of Pumilio homolog 2	1.8				0.02	1.6	0	27	10.12	6	9	107.6
Q9Y666	Solute carrier family 12 member 7	1.9				0.11	2	0.21	27	7.94	6	8	119
O15127	Secretory carrier-associated membrane protein 2	1.5				0.06	1.5	0.08	27	16.72	5	7	36.6
Q14807	Kinesin-like protein KIF22	1.6				0.08	1.4	0.02	26	14.29	7	8	73.2
Q9BPX6	Calcium uptake protein 1, mitochondrial	1.4				0.03	1.4	0.05	26	13.03	4	9	54.3
Q15650	Activating signal cointegrator 1	1.6				0.02	1.6	0.01	26	18.07	8	9	66.1
P13196	5-aminolevulinate synthase, nonspecific, mitochondrial	1.6				0.12	1.4	0.08	26	19.22	7	9	70.5
Q15555-4	Isoform 4 of Microtubule-associated protein RP/EB family member 2	1.6				0.11	2.1	0.05	26	27.01	3	9	30.7
Q8NB16	Mixed lineage kinase domain-like protein	1.4				0.02	1.4	0.01	26	27.81	8	9	54.4
Q5QNZ2	ATP synthase F(0) complex subunit B1, mitochondrial	1.6				0.03	1.8	0.17	26	28.72	5	9	22.3
Q68CQ4	Digestive organ expansion factor homolog	1.6				0.07	1.5	0	26	9.79	4	9	87
H0Y4W0	COMM domain-containing protein 3 (Fragment)	1.9				0.42	2.1	0.48	26	28.83	2	6	18.3
E9PRJ3	Tetraspanin (Fragment)	2.3				0.54	2.6	0.69	26	20.79	3	10	19.8
Q8N4H5	Mitochondrial import receptor subunit TOM5 homolog	1.8				0.12	2.2	0.16	26	84.31	5	9	6
Q5TD07	Ribosyldihydronicotinamide dehydrogenase [quinone]	1.4				0.09	1.4	0.03	26	46.11	6	8	21.5
Q96E11-3	Isoform 3 of Ribosome-recycling factor, mitochondrial	1.5				0.04	1.7	0.07	26	26.61	5	8	24.1
Q6ZS17-2	Isoform 2 of Protein FAM65A	1.5				0	1.4	0.08	26	7.88	8	9	131.8
A5PLN9-5	Isoform 4 of Trafficking protein particle complex subunit 13	1.8				0.11	1.4	0.06	26	26.79	5	11	46.6
Q14161-6	Isoform 6 of ARF GTPase-activating protein GIT2	1.4				0.12	1.5	0.05	26	18	5	9	73.4
Q00403	Transcription initiation factor IIB	1.4				0.01	1.4	0.05	25	21.2	6	8	34.8
P08581	Hepatocyte growth factor receptor	1.9				0.04	1.8	0.1	25	8.49	6	9	155.4
Q96SZ6	CDK5 regulatory subunit-associated protein 1		1.7			0.03	1.5	0.07	25	16.47	7	8	67.6
Q15208	Serine/threonine-protein kinase 38	1.5				0.07	1.5	0	25	16.34	7	7	54.2
A0A087WTS0	Glutathione peroxidase	8.6				0.56	6.4	0.35	25	25.4	4	7	21.8
Q66LE6	Serine/threonine-protein phosphatase 2A 55 kDa regulatory subunit B delta isoform	1.4				0.08	1.6	0.09	25	27.81	4	9	52
P11234	Ras-related protein Ral-B	1.8				0.13	2	0.08	25	16.5	2	8	23.4
P30281	G1/S-specific cyclin-D3	2.1				0.11	1.6	0.11	25	18.15	5	8	32.5
Q13137-5	Isoform 5 of Calcium-binding and coiled-coil domain-containing protein 2	1.4				0.01	1.4	0.03	25	23.8	6	8	43.6
O75691	Small subunit processome component 20 homolog	1.6				0.07	1.6	0.01	24	3.52	8	8	318.2
O43156	TELO2-interacting protein 1 homolog	1.4				0.13	1.4	0.02	24	7.44	6	8	122
Q96ST2-2	Isoform 2 of Protein IWS1 homolog	2.2				0.07	1.9	0.07	24	9.31	5	9	56.1
G3V325	Protein ATP5J2-PTCD1	1.6				0.03	1.5	0	24	8.28	3	7	84.1
O75940	Survival of motor neuron-related-splicing factor 30	1.4				0	1.6	0.02	23	42.86	7	8	26.7
Q9HC36	rRNA methyltransferase 3, mitochondrial	1.5				0.12	1.7	0.09	23	11.19	4	8	47
E9PHV4	DNA-directed RNA polymerase II subunit RPB4	1.5				0.06	2.3	0.05	23	26.36	2	7	12.8
O95478	Ribosome biogenesis protein NSA2 homolog	2				0.14	2.4	0.01	23	24.23	5	7	30
Q8NE86-3	Isoform 3 of Calcium uniporter protein, mitochondrial	1.9				0.03	1.7	0.01	23	16.56	4	7	35.1
V9GY01	Chromosome 15 open reading frame 23, isoform CRA_d	1.8				0.02	2.1	0.1	23	21.85	4	8	27
Q9H4H8-2	Isoform 2 of Protein FAM83D	1.7				0.11	1.8	0.07	23	9.49	5	7	62.6
Q9H5Q4	Dimethyladenosine transferase 2, mitochondrial	1.4				0.11	1.4	0.08	23	17.68	6	8	45.3
A8MXQ1	Pituitary tumor-transforming gene 1 protein-interacting protein	1.4				0.02	1.6	0.05	23	19.5	2	6	18.3
O60287	Nucleolar pre-ribosomal-associated protein 1	2				0.09	1.7	0.05	23	4.8	5	9	254.2
Q9BXB4	Oxysterol-binding protein-related protein 11	1.5				0.01	1.4	0.02	23	19.28	4	9	83.6
Q53EL6-2	Isoform 2 of Programmed cell death protein 4	1.7				0.1	1.4	0.06	23	14.41	7	8	50.5
Q9BXF6	Rab11 family-interacting protein 5	1.6				0	1.4	0.02	23	13.32	6	6	70.4
Q86WR7	Proline and serine-rich protein 2	1.5				0.03	1.5	0.05	23	19.54	7	10	45.8
F5H101	Nucleolar protein 8	1.6				0.08	1.7	0.08	23	6.27	6	8	121.5
O95801	Tetratricopeptide repeat protein 4	1.5				0.02	1.4	0.03	23	21.45	5	7	44.7
A0A087WXY4	Ataxin-3	1.9				0.18	1.7	0.16	22	15.63	5	6	33.1
O75695	Protein XRP2	1.5				0.03	1.5	0.05	22	16	7	8	39.6
Q9H977	WD repeat-containing protein 54	1.4				0.07	1.6	0.16	22	27.54	6	7	35.9
Q8WXD5	Gem-associated protein 6	1.5				0.07	1.4	0.05	22	20.36	3	7	18.8
Q6DKI1	60S ribosomal protein L7-like 1	1.6				0.01	1.5	0.08	22	21.14	5	7	28.6
P49642	DNA primase small subunit	1.4				0	1.4	0.05	22	16.9	7	8	49.9
Q9BRF8	Serine/threonine-protein phosphatase CPPED1	2.7				0.02	2	0.09	22	21.97	4	6	35.5
Q14118	Dystroglycan	1.7				0.03	1.4	0.06	22	15.98	7	9	97.4
Q8WYP5	Protein ELYS	1.5				0.04	1.4	0.04	22	5.91	6	10	252.3
O75629	Protein CREG1	1.6				0.01	1.7	0.01	22	25	3	7	24.1
Q9NRZ9-2	Isoform 2 of Lymphoid-specific helicase	1.8				0.06	1.7	0.09	22	11.19	4	7	95.5
P63165	Small ubiquitin-related modifier 1	1.6				0.08	1.6	0.06	22	28.71	4	7	11.5
Q96ER9-2	Isoform 2 of Coiled-coil domain-containing protein 51	2.1				0.11	1.5	0.02	22	25.83	6	7	33.6
Q13535-2	Isoform 2 of Serine/threonine-protein kinase ATR	1.4				0.04	1.4	0	22	5.27	6	8	294
Q8IWT6	Volume-regulated anion channel subunit LRRC8A	1.5				0.06	1.4	0.02	22	9.75	6	6	94.1
R4GNH9	Exosome complex component CSL4	1.5				0.05	1.6	0.01	22	33.81	4	6	15.1
Q7Z2W9	39S ribosomal protein L21, mitochondrial	1.6				0.05	1.8	0.04	22	52.68	6	7	22.8
Q9UHA3	Probable ribosome biogenesis protein RLP24	1.7				0.07	1.8	0.06	21	24.54	3	7	19.6
Q9Y399	28S ribosomal protein S2, mitochondrial	1.6				0.01	1.5	0.07	21	23.31	6	8	33.2
Q8N9T8	Protein KRI1 homolog	1.5				0.03	1.7	0.07	21	9.39	6	8	82.5
Q86YQ8-2	Isoform 2 of Copine-8	1.5				0.12	1.6	0.14	21	33.91	2	8	25.6
Q9Y237	Peptidyl-prolyl cis-trans isomerase NIMA-interacting 4	1.6				0.06	1.5	0.01	21	32.06	4	6	13.8
J3KNN7	BRCA1-associated protein	1.4				0.03	1.4	0.05	21	16.01	6	7	64.2
P78536	Disintegrin and metalloproteinase domain-containing protein 17	1.6				0.14	1.7	0.19	21	8.13	6	7	93
Q6UWP7-3	Isoform 3 of Lysocardiolipin acyltransferase 1		1.6			0.04	1.5	0.08	21	16.22	4	6	44.5
L0R6Q1	Alternative protein SLC35A4				1.6	0.07	1.7	0.06	21	47.57	4	5	11.1
O14965	Aurora kinase A				1.7	0.09	1.7	0.08	21	16.13	5	7	45.8
P17152	Transmembrane protein 11, mitochondrial				1.6	0.05	1.5	0.04	21	27.08	5	6	21.5
Q96SQ9	Cytochrome P450 2S1				3.7	0.1	3.6	0.22	21	12.5	5	6	55.8
Q9UPY8-2	Isoform 2 of Microtubule-associated protein RP/EB family member 3				1.6	0.07	1.7	0.01	21	20.3	3	7	30.4
Q6PL18	ATPase family AAA domain-containing protein 2				1.4	0.08	1.6	0.19	21	7.19	4	6	158.5
Q9BUZ4	TNF receptor-associated factor 4				1.4	0.06	1.4	0.02	21	22.34	6	8	53.5
Q9Y5J5	Pleckstrin homology-like domain family A member 3				2.1	0.1	1.7	0	20	24.41	4	7	13.9
P21953	2-oxoisovalerate dehydrogenase subunit beta, mitochondrial				1.4	0.05	1.4	0.07	20	9.18	3	8	43.1
Q92692	Nectin-2				1.7	0.08	1.6	0.07	20	12.83	6	6	57.7
Q8WV41	Sorting nexin-33				1.5	0.01	1.4	0.08	20	14.29	6	6	65.2
O75330-4	Isoform 4 of Hyaluronan mediated motility receptor				1.4	0.11	1.5	0.11	20	13.17	4	7	74.4
E9PG73	Peptidyl-prolyl cis-trans isomerase G				1.5	0.07	1.6	0.03	20	8.25	6	8	87
K7EPV0	Cytochrome c oxidase assembly factor 3 homolog, mitochondrial				1.9	0.05	1.6	0.02	20	39.44	3	6	7.8
Q8WTV0-4	Isoform 4 of Scavenger receptor class B member 1				2	0.12	1.8	0.04	20	7.81	4	7	53.5
Q9BXY0	Protein MAK16 homolog				1.4	0.07	1.6	0.02	20	14	4	5	35.3
E9PLD3	Uncharacterized protein				1.9	0.04	2.1	0.05	20	21.21	2	6	11.6
Q9NRW3	DNA dC->dU-editing enzyme APOBEC-3C				1.9	0.03	1.6	0.07	20	23.68	4	7	22.8
A0A075B784	Ubiquitin carboxyl-terminal hydrolase				1.9	0.05	1.8	0.12	20	7.08	3	7	104.3
A0A0A0MST9	MAP/microtubule affinity-regulating kinase 3				1.6	0.04	2	0.16	20	12.14	3	7	74
Q8TE73	Dynein heavy chain 5, axonemal				1.8	0.21	1.5	0.28	20	4.5	6	9	528.7
Q07617	Sperm-associated antigen 1				1.8	0.13	1.8	0.11	20	8.86	6	6	103.6
P55268	Laminin subunit beta-2				1.5	0.07	1.5	0.03	19	3.5	4	7	195.9
Q9BT17	Mitochondrial ribosome-associated GTPase 1				1.4	0.01	1.4	0.02	19	28.74	7	8	37.2
O15063	Uncharacterized protein KIAA0355				2	0.15	1.5	0.02	19	11.78	3	9	115.9
Q13686	Alkylated DNA repair protein alkB homolog 1				1.8	0.28	1.6	0.18	19	15.68	3	5	43.8
P53350	Serine/threonine-protein kinase PLK1				1.7	0.16	1.7	0.1	19	18.74	7	7	68.2
Q658P3-3	Isoform 3 of Metalloreductase STEAP3				1.8	0.08	1.6	0.06	19	14.37	5	6	54.4
O43683-2	Isoform 2 of Mitotic checkpoint serine/threonine-protein kinase BUB1				1.8	0.09	1.4	0.05	19	12.74	5	7	115.8
P15502-12	Isoform 12 of Elastin				2.2	0.12	1.4	0.04	19	14.16	3	10	59.9
Q9NUB1-2	Isoform 2 of Acetyl-coenzyme A synthetase 2-like, mitochondrial				2.4	0.05	2.5	0.07	19	20.09	4	8	74.6
K7EJC8	Golgi SNAP receptor complex member 1				1.6	0.05	1.4	0	19	22.46	6	7	27
E9PS62	FERM domain-containing protein 8 (Fragment)				1.7	0.21	1.8	0.19	19	35.33	5	6	20.5
Q15070-2	Isoform 2 of Mitochondrial inner membrane protein OXA1L				2	0	2	0.04	19	10.02	4	7	46.7
Q92542	Nicastrin				2.3	0.18	1.9	0.14	19	6.77	3	7	78.4
P29375-2	Isoform 2 of Lysine-specific demethylase 5A				1.6	0.13	1.6	0.12	19	5.26	3	6	186.2
B7WPF5	Calpain-10				1.9	0.18	1.4	0.11	19	16.54	3	8	72.8
O95905	Protein SGT1				1.6	0.05	1.5	0.1	19	9.32	5	5	72.7
Q9NYQ8	Protocadherin Fat 2				6.3	0.27	3.3	0.56	19	3.38	3	6	479
Q9UM47	Neurogenic locus notch homolog protein 3				1.6	0.03	1.6	0.04	18	4.18	6	7	243.5
Q9Y6Q9-3	Isoform 3 of Nuclear receptor coactivator 3				1.4	0.1	1.4	0.15	18	6.22	5	8	154.3
D3DPC4	FAST kinase domain-containing protein 1				1.4	0.07	1.6	0.06	18	7.89	4	6	94.7
Q7LG56	Ribonucleoside-diphosphate reductase subunit M2 B				2.4	0.13	2	0.08	18	14.81	3	6	40.7
H0Y3K4	RNA-binding protein 33 (Fragment)				1.5	0.1	1.5	0.09	18	6.82	5	6	100.3
Q9UMN6	Histone-lysine N-methyltransferase 2B				1.4	0.05	1.6	0.14	18	6.78	7	10	293.3
Q7LDG7	RAS guanyl-releasing protein 2				1.9	0.06	1.9	0.13	18	5.91	2	5	69.2
G3XAN4	Translocating chain-associated membrane protein 1				1.9	0.11	1.4	0.05	18	11.11	4	5	33.4
Q9NQ55-2	Isoform 2 of Suppressor of SWI4 1 homolog				1.7	0.01	1.5	0.02	18	12.17	5	6	51.9
Q92574-2	Isoform 2 of Hamartin				1.4	0.09	1.4	0.04	18	9.25	6	7	123.9
Q8TB40	Abhydrolase domain-containing protein 4				1.5	0.04	1.4	0.04	18	29.82	6	6	38.8
Q9UBP4	Dickkopf-related protein 3				11.1	0.46	3.1	0.5	18	14.57	2	6	38.4
Q9NVT9	Armadillo repeat-containing protein 1				1.7	0.05	1.4	0.05	18	21.63	5	5	31.3
P23458	Tyrosine-protein kinase JAK1				1.9	0.01	1.8	0.01	18	5.37	6	7	133.2
Q9C0H2-3	Isoform 3 of Protein tweety homolog 3				1.7	0.11	1.5	0.03	18	14.77	4	6	38.5
Q7L4E1-3	Isoform 3 of Protein FAM73B				1.5	0.05	1.7	0.15	18	10.32	2	9	38.2
Q8NBJ4-2	Isoform 2 of Golgi membrane protein 1				1.6	0.12	1.7	0.14	18	15.6	6	6	44.2
Q9Y4B6-3	Isoform 3 of Protein VPRBP				1.6	0.01	1.5	0.01	17	9.26	6	6	118.2
Q99985	Semaphorin-3C				1.6	0.1	1.4	0.02	17	8.79	5	6	85.2
Q9H7Z6	Histone acetyltransferase KAT8				1.4	0.05	1.4	0.01	17	9.61	3	5	52.4
Q96GD4-4	Isoform 4 of Aurora kinase B				2.7	0.13	2.3	0.15	17	20.79	3	5	34.7
K7EQ77	NADH dehydrogenase [ubiquinone] 1 alpha subcomplex subunit 11				1.7	0.09	1.7	0.16	17	59.17	4	5	12.7
P84101-4	Isoform 4 of Small EDRK-rich factor 2				3.9	0.42	3.1	0.21	17	42.22	2	5	5.2
Q53EP0	Fibronectin type III domain-containing protein 3B				1.6	0.11	1.7	0.04	17	5.73	5	5	132.8
O00418	Eukaryotic elongation factor 2 kinase				1.9	0.12	1.5	0.09	17	11.03	5	8	82.1
Q9Y2H9	Microtubule-associated serine/threonine-protein kinase 1				1.9	0.09	2	0.02	17	3.06	3	6	170.6
Q8N5C6	S1 RNA-binding domain-containing protein 1				1.9	0.07	1.5	0.09	17	5.43	6	7	111.7
Q9Y4C1	Lysine-specific demethylase 3A				1.7	0.12	1.4	0.07	17	5.37	4	6	147.2
Q9Y2P8	RNA 3'-terminal phosphate cyclase-like protein				2.2	0.01	1.8	0.01	17	19.84	5	5	40.8
P49674	Casein kinase I isoform epsilon				1.9	0.06	1.6	0.09	17	13.22	3	6	47.3
P25445-6	Isoform 6 of Tumor necrosis factor receptor superfamily member 6				2.3	0.04	2.2	0.06	17	13.69	3	6	35.4
Q96PE2	Rho guanine nucleotide exchange factor 17				1.4	0.11	1.4	0.08	17	6.45	3	6	221.5
P32121-5	Isoform 5 of Beta-arrestin-2				1.9	0.02	2.3	0.19	17	23.1	5	5	44.4
Q5VT82	Protocadherin 9				1.9	0.1	2.3	0.2	17	7.17	5	6	113.6
Q96AT9-4	Isoform 4 of Ribulose-phosphate 3-epimerase				1.5	0.14	1.4	0	17	22.11	5	5	21.7
Q8TAF3-3	Isoform 3 of WD repeat-containing protein 48				1.4	0.07	1.4	0.02	17	11.08	5	6	75.3
Q13416	Origin recognition complex subunit 2				1.4	0.03	1.6	0	17	8.49	3	6	65.9
A0A096LNL5	Cytochrome P450 26C1				3.4	0.25	1.8	0.11	17	19.54	2	9	32.6
O43805	Sjoegren syndrome nuclear autoantigen 1				2.1	0.13	2.6	0.1	17	26.89	3	4	13.6
Q7Z4H7-3	Isoform 3 of HAUS augmin-like complex subunit 6				1.6	0.06	1.5	0.02	17	8.37	6	6	104.2
Q9Y485	DmX-like protein 1				1.9	0.09	2	0.14	16	2.25	2	8	337.6
Q5T7A9	Transducin-like enhancer protein 1				1.5	0.03	1.5	0.09	16	7.02	2	5	83.2
Q02487-2	Isoform 2B of Desmocollin-2				2.9	0.11	3.4	0.28	16	4.84	2	6	93.7
H0Y6N5	SUN domain-containing protein 1 (Fragment)				1.5	0.12	1.5	0.11	16	7.89	3	5	71
P63218	Guanine nucleotide-binding protein G(I)/G(S)/G(O) subunit gamma-5				2.5	0.04	2.8	0.02	16	63.24	3	5	7.3
Q8NBT0	POC1 centriolar protein homolog A				1.9	0.02	2.1	0.16	16	27.52	3	6	45
Q9Y3A4	Ribosomal RNA-processing protein 7 homolog A				1.6	0.12	1.9	0.12	16	17.5	3	5	32.3
Q96CU9-2	Isoform 2 of FAD-dependent oxidoreductase domain-containing protein 1				1.4	0.07	1.5	0.11	16	22.55	5	5	30.6
R4GND1	Ubiquitin-conjugating enzyme E2 E3				2.3	0.63	2.5	0.72	16	24.71	3	5	19.1
O95628-8	Isoform 8 of CCR4-NOT transcription complex subunit 4				1.4	0.08	1.6	0.01	16	11.42	5	5	70.3
Q96L73-2	Isoform 2 of Histone-lysine N-methyltransferase, H3 lysine-36 and H4 lysine-20 specific				1.5	0.11	2.2	0.01	16	4.08	3	5	267.2
Q13206	Probable ATP-dependent RNA helicase DDX10				1.9	0.09	1.4	0.01	16	6.63	2	5	100.8
Q3LIE7	Delta(24)-sterol reductase				1.5	0.08	1.5	0.05	16	17.56	4	7	49.4
D6R978	cGMP-gated cation channel alpha-1 (Fragment)				3.3	1.14	1.5	0.05	16	47.47	2	5	11
Q9P013	Spliceosome-associated protein CWC15 homolog				1.4	0.05	1.5	0.06	16	23.58	4	5	26.6
Q9NPL8	Complex I assembly factor TIMMDC1, mitochondrial				1.8	0.1	1.6	0.13	16	14.74	4	4	32.2
P03928	ATP synthase protein 8				1.7	0.02	1.4	0.02	16	29.41	2	6	8
Q9Y2K3	Myosin-15				1.4	0	1.7	0.01	16	5.65	4	9	224.5
P47736	Rap1 GTPase-activating protein 1				1.5	0.17	1.8	0.14	16	8.75	4	5	73.3
O00422	Histone deacetylase complex subunit SAP18				1.6	0.07	1.6	0.07	15	20.26	5	6	17.5
M0R081	C-type lectin domain family 11 member A				1.9	0.21	1.6	0.02	15	21.45	3	6	33.5
O94964-2	Isoform 2 of Protein SOGA1				1.4	0.04	1.6	0.04	15	6.08	2	8	183.7
O43676	NADH dehydrogenase [ubiquinone] 1 beta subcomplex subunit 3				1.7	0.01	1.7	0.06	15	36.73	4	5	11.4
Q8WUX9	Charged multivesicular body protein 7				1.4	0.04	1.6	0.04	15	13.91	5	5	50.9
Q8NE01-2	Isoform 2 of Metal transporter CNNM3				1.4	0.16	1.4	0.08	15	6.07	3	5	70.6
A0A087WTA8	Collagen alpha-2(I) chain				1.7	0.04	1.4	0.09	15	23.39	6	12	129.1
Q13111	Chromatin assembly factor 1 subunit A				1.4	0.09	1.5	0.07	15	4.92	5	6	106.9
O60508	Pre-mRNA-processing factor 17				1.6	0.12	1.5	0.13	15	16.58	6	6	65.5
K7EQL6	Ubiquitin carboxyl-terminal hydrolase				1.4	0.1	1.8	0.09	15	6.04	4	5	143.8
Q9UK99-3	Isoform 3 of F-box only protein 3				2.3	0.16	1.8	0.13	15	13.17	3	5	46.9
Q02127	Dihydroorotate dehydrogenase (quinone), mitochondrial				1.4	0.11	1.6	0.15	15	10.38	3	5	42.8
Q9C005	Protein dpy-30 homolog				1.4	0.11	1.7	0.12	15	29.29	3	6	11.2
P15529-16	Isoform 3 of Membrane cofactor protein				2.9	0.05	3.2	0.18	15	11.31	4	5	36.8
P62070-2	Isoform 2 of Ras-related protein R-Ras2				1.7	0.15	1.7	0.15	15	41.73	3	4	15.1
O14925	Mitochondrial import inner membrane translocase subunit Tim23				1.7	0.02	1.7	0.02	15	17.22	3	4	21.9
Q9UPY5	Cystine/glutamate transporter				2	0.1	1.9	0.02	15	5.79	2	4	55.4
P11532-4	Isoform 3 of Dystrophin				1.5	0.15	1.7	0.02	15	3.13	3	8	425.4
Q8NEN9	PDZ domain-containing protein 8				2	0.09	1.6	0.12	15	8.41	5	6	128.5
Q9BUE6	Iron-sulfur cluster assembly 1 homolog, mitochondrial				1.6	0.05	1.8	0.02	15	29.46	3	5	14.2
B3KRD8	SEC14-like 2 (S. cerevisiae), isoform CRA_c				1.4	0.01	1.4	0.03	15	7.9	2	4	37.4
O60462-4	Isoform B0 of Neuropilin-2				1.5	0.17	1.5	0.22	15	10.88	5	6	101.3
Q07817-2	Isoform Bcl-X(S) of Bcl-2-like protein 1				1.4	0.07	1.6	0.05	15	16.47	3	5	18.9
P51946	Cyclin-H				1.5	0.03	1.6	0.09	15	18.89	4	5	37.6
Q14674	Separin				1.4	0.02	1.4	0.03	15	3.68	5	5	233
P15954	Cytochrome c oxidase subunit 7C, mitochondrial				1.6	0.23	1.8	0.14	15	38.1	3	5	7.2
E7EMD6	A-kinase anchor protein 10, mitochondrial				1.5	0.07	1.4	0.06	14	9.93	4	4	67.7
Q8IXI2-5	Isoform 5 of Mitochondrial Rho GTPase 1				1.7	0.08	1.5	0.05	14	11.68	4	5	71.6
Q9GZT8-2	Isoform 2 of Putative GTP cyclohydrolase 1 type 2 NIF3L1				2	0.17	1.6	0.13	14	9.14	3	5	39
A1L390-3	Isoform 3 of Pleckstrin homology domain-containing family G member 3				1.7	0.07	1.4	0.16	14	6.19	3	5	128.2
P47712	Cytosolic phospholipase A2				2.1	0.08	2.2	0.16	14	5.61	4	5	85.2
P21439-3	Isoform 3 of Multidrug resistance protein 3				1.7	0.03	1.6	0.02	14	4.55	2	6	135.2
Q5TAT6-3	Isoform 3 of Collagen alpha-1(XIII) chain				3.1	0.26	2.1	0.12	14	19.33	2	6	66.3
Q9NYZ3	G2 and S phase-expressed protein 1				1.4	0.01	1.4	0.01	14	5.56	3	4	76.6
P14635-2	Isoform 2 of G2/mitotic-specific cyclin-B1				1.9	0.08	2.5	0.01	14	10.86	4	5	44.1
Q8NFJ5	Retinoic acid-induced protein 3				2.7	0.17	2.6	0.06	14	12.04	3	4	40.2
P53680-2	Isoform 2 of AP-2 complex subunit sigma				1.5	0.24	1.4	0.16	14	26.92	3	4	12.4
Q4U2R6	39S ribosomal protein L51, mitochondrial				1.4	0.08	1.6	0.01	14	14.84	2	5	15.1
Q4KMQ2-3	Isoform 3 of Anoctamin-6				2.6	0.67	2.8	0.76	14	5.38	4	4	103.9
A6NNI4	Tetraspanin				3.4	0.72	8	4.05	14	13.21	2	4	17.8
P78504-2	Isoform 2 of Protein jagged-1				2.1	0.15	1.5	0.08	14	4.34	3	5	116.5
P62273	40S ribosomal protein S29				2.4	0.52	2.3	0.42	14	41.07	5	6	6.7
Q6P1Q9	Methyltransferase-like protein 2B				2.2	0.31	2.6	0.29	14	10.85	2	4	43.4
Q6NSJ2	Pleckstrin homology-like domain family B member 3				1.7	0.04	1.9	0.07	14	13.44	4	5	71.9
Q96JB1-2	Isoform 2 of Dynein heavy chain 8, axonemal				4	0.32	4	0.2	14	0.74	2	6	510.1
Q86U38	Nucleolar protein 9				1.5	0.03	1.9	0.03	14	9.91	3	7	69.4
Q9GZV5	WW domain-containing transcription regulator protein 1				1.9	0.23	1.4	0.02	14	14.5	3	3	44.1
Q9NVH2-4	Isoform 4 of Integrator complex subunit 7				1.9	0.31	1.9	0.28	13	4.93	3	5	101.1
P14406	Cytochrome c oxidase subunit 7A2, mitochondrial				1.8	0.15	2.1	0.11	13	30.12	2	4	9.4
Q92979	Ribosomal RNA small subunit methyltransferase NEP1				2.1	0.06	2.3	0.05	13	13.52	3	4	26.7
O43929-2	Isoform 2 of Origin recognition complex subunit 4				1.4	0.04	1.5	0.01	13	17.61	4	5	40.8
Q13257	Mitotic spindle assembly checkpoint protein MAD2A				1.9	0.13	1.8	0.25	13	11.71	3	5	23.5
A0A087X176	Sulfhydryl oxidase				1.8	0.1	1.8	0.02	13	3.16	3	4	77.2
Q96F63	Coiled-coil domain-containing protein 97				1.5	0.02	1.4	0.02	13	15.45	4	4	38.9
P62875	DNA-directed RNA polymerases I, II, and III subunit RPABC5				1.5	0.01	1.6	0	13	38.81	2	5	7.6
Q8NFW1-2	Isoform 2 of Collagen alpha-1(XXII) chain				1.5	0.27	1.6	0	13	10.9	5	7	159.1
E9PG32	Dynein heavy chain 12, axonemal				4.2	1.29	3.1	1.1	13	1.39	2	5	454
Q24JP5	Transmembrane protein 132A				1.4	0.09	1.4	0.1	13	6.35	2	4	110
O60281-2	Isoform 2 of Zinc finger protein 292				1.4	0.04	1.5	0.02	13	3.72	2	6	288.1
P78316	Nucleolar protein 14				1.7	0.01	2	0.03	13	5.25	4	4	97.6
Q9NYL4-2	Isoform 2 of Peptidyl-prolyl cis-trans isomerase FKBP11				1.6	0.03	2	0.14	13	20.55	3	3	15.8
O43149	Zinc finger ZZ-type and EF-hand domain-containing protein 1				1.4	0.13	1.4	0.14	13	3.99	4	5	330.9
H7BXD8	Galectin (Fragment)				1.4	0.09	1.5	0.04	13	18.86	3	4	19.6
Q6P087-2	Isoform 2 of RNA pseudouridylate synthase domain-containing protein 3				1.7	0.07	1.8	0.12	13	13.39	3	5	36.9
P49407-2	Isoform 1B of Beta-arrestin-1				1.8	0.18	2.4	0.11	13	13.9	4	4	46.3
Q5T8A7	Protein phosphatase 1 regulatory subunit 26				1.7	0.29	1.7	0.42	13	7.61	3	6	127.3
O00445-2	Isoform 2 of Synaptotagmin-5				1.8	0.26	1.6	0.28	13	18.06	3	6	42.4
Q13190-3	Isoform 3 of Syntaxin-5				1.4	0.04	1.4	0	13	15.73	4	4	29.9
Q9BQK8	Phosphatidate phosphatase LPIN3				1.6	0.17	1.5	0.08	13	7.17	3	4	93.6
Q02410-2	Isoform 2 of Amyloid beta A4 precursor protein-binding family A member 1				1.9	0.07	1.8	0.09	13	9.32	2	5	91.5
P0C7P0	CDGSH iron-sulfur domain-containing protein 3, mitochondrial				1.6	0.1	1.7	0.05	13	30.71	4	5	14.2
O60291-4	Isoform 4 of E3 ubiquitin-protein ligase MGRN1				2.1	0.05	1.9	0.01	13	8.68	3	4	58.3
Q8IUH3-3	Isoform 3 of RNA-binding protein 45				1.4	0.11	1.5	0.01	13	13.08	4	4	53.3
A0A087WV25	FGFR1 oncogene partner				1.4	0.1	1.6	0.17	13	16.81	3	4	38.1
O15427	Monocarboxylate transporter 4				3.4	1.12	1.6	0.53	13	7.96	3	4	49.4
P09848	Lactase-phlorizin hydrolase				1.7	0.19	1.6	0.3	13	3.63	3	4	218.4
Q96CG8-3	Isoform 3 of Collagen triple helix repeat-containing protein 1				3	0.02	2.3	0	12	17.03	2	5	24.8
Q7Z5G4-3	Isoform 2 of Golgin subfamily A member 7				1.5	0.16	1.4	0.01	12	24.63	3	4	15.6
H0Y613	Genetic suppressor element 1 (Fragment)				1.9	0.15	1.9	0.17	12	5.38	3	4	112.6
Q8N490-2	Isoform 2 of Probable hydrolase PNKD				1.9	0.09	1.6	0.11	12	19.72	2	4	15.4
Q9UH17	DNA dC->dU-editing enzyme APOBEC-3B				1.7	0.09	1.5	0.13	12	24.08	4	5	45.9
O94910-2	Isoform 2 of Latrophilin-1				1.7	0.1	1.4	0.04	12	5.92	2	4	162
Q969G6	Riboflavin kinase				1.7	0.06	2.2	0	12	17.42	3	4	17.6
Q9ULI1	NACHT and WD repeat domain-containing protein 2				2.7	0.08	3.5	0.08	12	2.7	2	5	197.3
Q86XK2-6	Isoform 6 of F-box only protein 11				2.3	0.16	1.6	0.13	12	4.27	2	5	94
H9KVB4	Trinucleotide repeat-containing gene 18 protein				3.1	0.3	1.6	0.04	12	2.83	2	4	314.3
P98164	Low-density lipoprotein receptor-related protein 2				2.5	0.3	1.5	0.04	12	1.74	3	5	521.6
Q1ED39	Lysine-rich nucleolar protein 1				1.4	0.03	1.5	0.03	12	9.39	3	4	51.6
Q9UJX4-3	Isoform 3 of Anaphase-promoting complex subunit 5				1.5	0.1	1.4	0.12	12	6.53	3	4	72.5
Q96SK2-3	Isoform 3 of Transmembrane protein 209				1.5	0.11	1.4	0.06	12	6.55	2	3	58.2
Q9Y6Y0	Influenza virus NS1A-binding protein				2.2	0.08	1.5	0.05	12	7.48	5	5	71.7
P63172	Dynein light chain Tctex-type 1				1.4	0.15	1.6	0.07	12	35.4	2	3	12.4
Q3KP66-3	Isoform 2 of Uncharacterized protein C1orf106				2.1	0.07	1.6	0.11	12	6.57	3	5	63.7
Q8NHU6	Tudor domain-containing protein 7				1.7	0.02	1.6	0.02	12	2.28	2	4	123.5
Q9GZR2	RNA exonuclease 4				1.8	0.36	1.5	0.24	12	14.45	3	4	46.6
K4DI92	RWD domain containing 4A				1.4	0.08	1.4	0.02	12	27.27	2	3	21.1
Q5VU43	Myomegalin				2	0.01	1.6	0.15	12	5.07	4	10	264.9
O00220	Tumor necrosis factor receptor superfamily member 10A				1.5	0.05	1.4	0.11	12	14.1	3	4	50.1
O60513	Beta-1,4-galactosyltransferase 4				1.9	0.12	2.1	0.12	12	10.17	4	4	40
E9PCV4	Sphingosine kinase 2				1.4	0.07	1.4	0.07	12	18.75	3	4	46.5
I3L4Q4	PHD finger protein 23 (Fragment)				1.4	0.01	1.8	0.05	12	30.54	3	3	21.9
Q9Y2H0-1	Isoform 2 of Disks large-associated protein 4				1.5	0.02	2.3	0.01	12	6.17	3	4	107.5
I3L1G1	TOM1-like protein 1 (Fragment)				1.4	0.05	1.6	0.13	12	13.1	2	4	28.2
Q96RS0	Trimethylguanosine synthase				1.6	0.06	1.8	0.24	12	5.28	3	4	96.6
P78345	Ribonuclease P protein subunit p38				1.5	0.01	1.5	0.07	12	13.43	4	5	31.8
Q9BRV8	Suppressor of IKBKE 1				2.2	0.25	1.6	0.08	12	12.56	2	7	23.7
Q9H6R7-2	Isoform 2 of WD repeat and coiled-coil-containing protein C2orf44				1.6	0.15	1.6	0.11	12	10.29	2	5	68.4
O75925	E3 SUMO-protein ligase PIAS1				2.2	0	1.5	0.13	12	7.07	3	4	71.8
P11215	Integrin alpha-M				5.4	0.06	6	0.09	12	6.86	3	6	127.1
Q9NQZ5	StAR-related lipid transfer protein 7, mitochondrial				1.4	0.01	1.4	0.01	12	10.27	3	3	43.1
Q6ZXV5-2	Isoform 2 of Transmembrane and TPR repeat-containing protein 3				1.5	0.21	2.1	0.17	12	7.44	4	5	103.8
Q9BYG5	Partitioning defective 6 homolog beta				1.6	0.08	1.5	0.01	12	8.06	3	4	41.2
P27987-2	Isoform 2 of Inositol-trisphosphate 3-kinase B				3	0	1.7	0.24	12	15.37	2	3	67.3
Q14746-2	Isoform 2 of Conserved oligomeric Golgi complex subunit 2				1.5	0.16	1.5	0.11	11	7.87	3	4	83.1
Q9HBL7	Plasminogen receptor (KT)				1.7	0.03	1.7	0.03	11	17.69	3	4	17.2
C9JF50	Mitochondrial fission regulator 1-like (Fragment)				1.5	0.09	1.6	0.1	11	15.79	2	3	16.7
F8VXY3	2'-5'-oligoadenylate synthase 1				1.5	0.15	2.6	0.12	11	7.22	2	4	41.4
Q13601-2	Isoform 2 of KRR1 small subunit processome component homolog				1.8	0.03	2.1	0.01	11	9.26	3	4	36.8
Q9BYD2	39S ribosomal protein L9, mitochondrial				1.4	0.07	1.7	0.07	11	14.61	4	4	30.2
Q9Y3Y2-4	Isoform 3 of Chromatin target of PRMT1 protein				2.2	0.09	1.9	0.01	11	20.79	3	4	21.9
P07093-2	Isoform 2 of Glia-derived nexin				1.4	0	1.5	0.08	11	11.59	2	4	44
Q9H5I5-2	Isoform 2 of Piezo-type mechanosensitive ion channel component 2				1.8	0.43	1.5	0.41	11	2.68	2	5	310.9
Q9BVC5	Ashwin				2.1	0.07	1.6	0.02	11	13.79	3	4	25.8
E7ENL6	Collagen alpha-3(VI) chain				3.2	0.43	3.1	0.32	11	3.19	2	5	277.9
Q5TAX3	Terminal uridylyltransferase 4				1.4	0.03	1.6	0.01	11	2.8	3	4	185
Q9BYB0-3	Isoform 2 of SH3 and multiple ankyrin repeat domains protein 3				1.4	0.06	1.6	0.01	11	7.01	4	5	171
H7C1U8	Apolipoprotein O (Fragment)				1.5	0.12	1.5	0.03	11	20.22	3	3	20.1
P33981-2	Isoform 2 of Dual specificity protein kinase TTK				1.7	0.15	1.6	0.07	11	7.24	3	4	96.9
E5RK52	Replication initiator 1				1.4	0.15	1.9	0.07	11	55.15	2	6	13.6
Q8IYL2	Probable tRNA (uracil-O(2)-)-methyltransferase				1.9	0.16	1.4	0.03	11	10.96	3	5	84.6
Q8NC60	Nitric oxide-associated protein 1				1.4	0.02	1.7	0.07	11	4.01	2	3	78.4
Q8TD57	Dynein heavy chain 3, axonemal				1.6	0.07	1.5	0.1	11	1.48	3	4	470.5
B7Z4J8	Zinc finger protein 346				1.7	0.21	1.7	0.12	11	30.61	2	3	21.7
Q15438-2	Isoform 2 of Cytohesin-1				2.3	0.23	2	0.07	11	8.56	2	4	46.3
Q6ZNW5	GDP-D-glucose phosphorylase 1				1.5	0.03	1.6	0.06	11	10.13	2	3	42.3
E5RIF6	Hepatitis A virus cellular receptor 1 (Fragment)				2.6	0.18	1.4	0.16	11	24.22	3	3	23.9
Q6P4Q7-2	Isoform 2 of Metal transporter CNNM4				1.7	0.1	1.8	0.03	11	10.65	2	3	29.5
K7ELS8	Synaptogyrin-2 (Fragment)				2.3	0.05	2.2	0.01	10	20	4	4	14.7
Q14331	Protein FRG1				1.9	0.04	1.5	0.16	10	9.69	2	3	29.2
Q96GA3	Protein LTV1 homolog				2.3	0.01	3.4	0.09	10	8.21	3	4	54.8
Q9NVV4	Poly(A) RNA polymerase, mitochondrial				1.5	0.03	1.4	0.06	10	7.9	4	4	66.1
O94907	Dickkopf-related protein 1				2.4	0.22	2.4	0.18	10	18.42	4	4	28.7
H0Y7H7	Dedicator of cytokinesis protein 4 (Fragment)				1.9	0.1	1.8	0.09	10	5.47	3	4	158.9
P05549-5	Isoform 2 of Transcription factor AP-2-alpha				1.5	0.09	1.5	0.03	10	9.98	2	3	47.2
A6NMZ7-2	Isoform 2 of Collagen alpha-6(VI) chain				1.7	0.14	2.1	0	10	4.21	3	4	166.8
A0A087WT92	Ragulator complex protein LAMTOR4				1.4	0.04	1.4	0.05	10	19.44	2	4	7.9
Q99569	Plakophilin-4				1.5	0.07	2	0.02	10	7.3	3	5	131.8
Q8WWV3-2	Isoform 2 of Reticulon-4-interacting protein 1, mitochondrial				1.6	0.09	1.7	0.08	10	15.54	3	3	32.2
O43752	Syntaxin-6				2.2	0.01	1.8	0.01	10	10.98	2	3	29.2
Q5TH69	Brefeldin A-inhibited guanine nucleotide-exchange protein 3				1.5	0.03	1.5	0	10	1.19	2	5	240.5
Q86W25	NACHT, LRR and PYD domains-containing protein 13				2.6	0.63	2.6	0.87	10	4.51	2	4	118.8
Q86WA8-2	Isoform 2 of Lon protease homolog 2, peroxisomal				1.8	0.28	1.6	0.17	10	8.54	3	5	89.6
Q6R327	Rapamycin-insensitive companion of mTOR				1.7	0.13	1.4	0.09	10	5.91	6	6	192.1
Q9BVS4	Serine/threonine-protein kinase RIO2				1.8	0.04	1.7	0.04	10	10.14	3	3	63.2
Q92547	DNA topoisomerase 2-binding protein 1				1.7	0.02	2.1	0.02	10	3.09	2	3	170.6
A0A087WT20	DDB1- and CUL4-associated factor 13				3.2	0.2	2.3	0.02	10	9.72	4	4	67.5
Q676U5-4	Isoform 4 of Autophagy-related protein 16-1				1.7	0.01	2.1	0.06	10	10.75	4	4	47.7
Q9ULD2-2	Isoform 2 of Microtubule-associated tumor suppressor 1				1.7	0.1	2.5	0.05	10	4.44	3	4	135.6
Q9BY12-3	Isoform 3 of S phase cyclin A-associated protein in the endoplasmic reticulum				1.6	0.26	1.6	0.13	10	3.55	2	4	130.9
F8WD51	Uridine phosphorylase 1				1.4	0.07	1.6	0.12	10	34.12	3	3	9.3
H0YBZ4	Mitochondrial fission regulator 1 (Fragment)				1.7	0.11	1.4	0.1	10	8.25	2	3	32
F5H658	ATP-dependent RNA helicase DHX8				1.6	0.07	1.4	0.1	10	8.3	3	6	133.9
Q96H35	Probable RNA-binding protein 18				1.4	0.06	1.4	0.07	10	27.89	3	3	21.6
Q8N9P0	Putative uncharacterized protein FLJ36797				1.6	0.09	2.1	0.05	10	22.22	2	3	25.1
Q9BZ95-4	Isoform 4 of Histone-lysine N-methyltransferase NSD3				2.1	0.26	2.1	0.15	10	4.37	2	4	154.4
Q13472-3	Isoform 3 of DNA topoisomerase 3-alpha				1.6	0.16	1.5	0.04	10	10.26	4	5	101.1
P0C221	Coiled-coil domain-containing protein 175				1.5	0.02	2.3	0.11	10	5.17	3	4	93.6
Q9P219	Protein Daple				2	0.02	1.6	0.06	10	2.22	4	4	228.1
O15047	Histone-lysine N-methyltransferase SETD1A				1.6	0.31	1.4	0.13	10	3.87	4	4	185.9
C9JLV4	Apoptotic protease-activating factor 1				1.8	0.05	1.4	0.07	10	6.53	4	4	132.4
Q9Y2R4	Probable ATP-dependent RNA helicase DDX52				2.9	0.12	3.4	0.15	10	5.01	2	3	67.5
Q9Y6M7-12	Isoform 12 of Sodium bicarbonate cotransporter 3				1.4	0.02	1.4	0.03	9	3.73	3	4	134.8
P13473	Lysosome-associated membrane glycoprotein 2				3.1	0.3	2	0.08	9	3.66	2	4	44.9
Q9NYU1	UDP-glucose:glycoprotein glucosyltransferase 2				1.4	0.06	1.6	0.03	9	3.89	2	5	174.6
Q9NZM5	Glioma tumor suppressor candidate region gene 2 protein				2	0.01	1.6	0.04	9	8.58	3	3	54.4
J3QSU6	Tenascin				2.6	0.15	2.2	0.1	9	5.79	3	4	220.7
F5H1N7	Uncharacterized protein KIAA1211				1.6	0.05	1.9	0.04	9	4	2	4	136.3
H7C2Z6	Grancalcin (Fragment)				3	0.03	2.3	0.03	9	20.55	3	4	16.8
Q08117	Amino-terminal enhancer of split				1.7	0.12	1.5	0.15	9	10.66	2	3	22
F2Z2T3	Rab-like protein 2B				1.7	0.09	1.9	0.1	9	25.25	2	3	11.2
P24311	Cytochrome c oxidase subunit 7B, mitochondrial				1.5	0.22	1.5	0.01	9	10	2	3	9.2
Q9Y4P1-3	Isoform 3 of Cysteine protease ATG4B				1.4	0.1	1.8	0.01	9	15	2	3	31
P51689-3	Isoform 3 of Arylsulfatase D				3	0.07	3	0.97	9	12.52	2	5	54.9
Q96DR7-3	Isoform 2 of Rho guanine nucleotide exchange factor 26				4.1	0.49	7.9	0.44	9	6.05	2	4	48.1
Q5VST9	Obscurin				1.7	0.19	1.7	0.19	9	1.28	2	6	867.9
Q6ZUM4-2	Isoform 2 of Rho GTPase-activating protein 27				1.4	0.15	1.5	0.04	9	6.02	3	3	61.7
P38432	Coilin				2	0.18	2.2	0.04	9	4.17	3	3	62.6
Q92667-2	Isoform 2 of A-kinase anchor protein 1, mitochondrial				1.6	0.08	2	0.06	9	12.14	4	4	62.9
Q15124-2	Isoform 2 of Phosphoglucomutase-like protein 5				1.7	0.16	1.6	0.02	9	16.28	2	4	41.8
Q9Y5V0	Zinc finger protein 706				1.6	0.04	1.7	0.03	9	30.26	2	4	8.5
Q16864	V-type proton ATPase subunit F				2.6	0.68	2.2	0.49	9	25.21	2	2	13.4
O60870-2	Isoform 2 of DNA/RNA-binding protein KIN17				1.5	0.02	1.4	0.08	9	6.15	2	4	43.2
Q99808	Equilibrative nucleoside transporter 1				1.8	0.01	2.2	0.02	9	9.87	3	3	50.2
G3V353	Methyltransferase-like protein 17, mitochondrial (Fragment)				2.2	0.04	1.5	0.02	9	13.79	2	3	19.8
Q70J99	Protein unc-13 homolog D				1.6	0.23	2.7	0.39	9	6.33	3	3	123.2
Q96DP5	Methionyl-tRNA formyltransferase, mitochondrial				1.6	0.14	1.5	0.15	9	16.71	4	4	43.8
F8VV56	CD63 antigen				5.1	1.69	5.3	1.15	9	9.66	2	4	16
F8WCD0	E3 ubiquitin-protein ligase RNF149				2.3	0.06	1.9	0.03	9	7.29	2	3	43
Q9H324-2	Isoform 2 of A disintegrin and metalloproteinase with thrombospondin motifs 10				2.2	0.03	1.9	0.16	9	13.9	2	3	62.5
P63130	Endogenous retrovirus group K member 7 Gag polyprotein				2.8	0.23	1.4	0.04	9	9.16	3	3	74.1
Q5T8R3	Monocarboxylate transporter 1 (Fragment)				1.8	0.02	2.1	0.01	9	5.07	2	2	31.7
M0QYC5	Paired amphipathic helix protein Sin3b				1.5	0.09	1.4	0.08	9	5.14	2	3	83.6
Q9UKB1	F-box/WD repeat-containing protein 11				1.5	0.35	1.5	0.24	9	8.12	2	3	62.1
Q9BUT9	Protein FAM195A				1.5	0.22	1.4	0.07	9	33.75	3	3	17.8
O95229-2	Isoform 2 of ZW10 interactor				1.8	0.3	1.5	0.18	9	13.48	3	3	25.5
P20248	Cyclin-A2				2.1	0.14	1.6	0.01	9	3.94	2	3	48.5
O00767	Acyl-CoA desaturase				1.5	0.05	2.2	0.08	9	5.29	3	3	41.5
Q86UK5-3	Isoform 3 of Limbin				2.4	0.27	1.9	0.29	9	5.46	3	4	141.1
Q8IUD6	E3 ubiquitin-protein ligase RNF135				1.7	0.13	1.5	0.12	8	19.21	2	3	47.9
E9PHH9	DNA-directed RNA polymerase III subunit RPC3				1.5	0.11	1.5	0.19	8	8.03	3	3	46.2
O75751	Solute carrier family 22 member 3				2.4	0.07	2	0.12	8	5.22	2	3	61.2
Q9BXU1-3	Isoform 3 of Serine/threonine-protein kinase 31				1.6	0.08	1.6	0.54	8	5.92	2	4	112.9
Q2TAL5	Smoothelin-like protein 2				2.1	0.05	1.4	0.1	8	17.79	2	3	50.2
Q96N76	Urocanate hydratase				1.5	0.05	1.5	0.04	8	3.99	2	3	74.8
Q6NW34-2	Isoform 2 of Uncharacterized protein C3orf17				1.7	0.02	1.6	0.03	8	5.03	2	3	56.7
Q6ZW49-2	Isoform 3 of PAX-interacting protein 1				1.8	0.1	1.6	0.13	8	4.87	2	3	93.8
F5H324	Arylsulfatase E				1.8	0.03	1.5	0.04	8	5.7	2	3	61
O43909	Exostosin-like 3				1.5	0.01	1.6	0.05	8	4.13	2	3	104.7
Q9NSI2-2	Isoform B of Protein FAM207A				1.7	0.06	1.5	0.01	8	13.95	3	3	23.9
Q8N9M1-2	Isoform 2 of Uncharacterized protein C19orf47				1.7	0.08	1.6	0.02	8	14.93	2	4	37.8
Q70Z53-2	Isoform 2 of Protein FRA10AC1				1.4	0.09	1.5	0.09	8	12.68	3	3	32.9
A0A087X0K8	Probable G-protein-coupled receptor 179				2.7	0.17	1.5	0.01	8	5.24	4	6	257.2
G3V2W9	E2F-associated phosphoprotein (Fragment)				1.6	0.05	1.4	0.09	8	4.88	2	3	23.5
Q8IVL1-4	Isoform 4 of Neuron navigator 2				1.7	0.05	1.7	0.03	8	3.76	3	4	254.8
A0A087WU05	C-Maf-inducing protein				1.8	0.2	1.7	0.15	8	4.44	2	2	65.2
P12830-2	Isoform 2 of Cadherin-1				2.6	0.02	1.7	0.03	8	2.31	2	3	90.9
P35240-4	Isoform 4 of Merlin				1.4	0.09	1.4	0.07	8	6.51	2	3	59.1
Q8WW24	Tektin-4				1.5	0.15	1.7	0.03	8	5.75	2	3	50.6
J3QQY0	Male-specific lethal 1 homolog				1.7	0.17	2.1	0.25	8	5.64	2	3	48.9
Q53HL2	Borealin				1.9	0.05	1.5	0.05	8	19.64	4	4	31.3
Q96EK4	THAP domain-containing protein 11				1.9	0.11	1.5	0.14	8	14.01	2	3	34.4
Q9Y3L3	SH3 domain-binding protein 1				1.6	0.04	1.4	0.01	8	9.99	2	3	75.7
Q7KZN9-2	Isoform 2 of Cytochrome c oxidase assembly protein COX15 homolog				1.7	0.13	1.7	0.12	8	5.93	2	3	43.8
Q96BP2	Coiled-coil-helix-coiled-coil-helix domain-containing protein 1				1.9	0.15	2.2	0.11	8	25.42	2	2	13.5
Q5T4D3-2	Isoform 2 of Transmembrane and TPR repeat-containing protein 4				3.4	0.2	3.5	0.01	8	2.61	2	3	68.3
H0YI64	Endoplasmic reticulum mannosyl-oligosaccharide 1,2-alpha-mannosidase (Fragment)				2	0.19	1.6	0.03	8	7.41	2	3	29.6
Q8NDF8-5	Isoform 5 of Non-canonical poly(A) RNA polymerase PAPD5				1.6	0.01	1.8	0.01	8	11.32	3	3	75.8
Q8N2Y8	Iporin				1.9	0.22	1.4	0.15	8	4.09	3	3	161.1
O95153	Peripheral-type benzodiazepine receptor-associated protein 1				2	0.25	1.8	0.44	8	3.18	2	3	199.9
P50749	Ras association domain-containing protein 2				3.1	0.02	3.6	0.04	8	7.67	2	2	37.8
Q5VWP3-4	Isoform 4 of Muscular LMNA-interacting protein				2.9	0.08	3.6	0.05	8	6.34	2	3	97.5
Q7L266	Isoaspartyl peptidase/L-asparaginase				2.2	0.02	2.6	0.08	8	8.12	2	2	32
J3KSS7	ADP-ribosylation factor-binding protein GGA3				5.3	1.55	9.4	3.95	8	7.75	2	4	67.9
Q9UHQ1-4	Isoform 4 of Nuclear prelamin A recognition factor				1.6	0.06	1.5	0.04	8	8.06	2	3	44.7
Q12986-3	Isoform 3 of Transcriptional repressor NF-X1				1.5	0.13	1.5	0.08	8	7.56	3	4	92.6
O43505	Beta-1,4-glucuronyltransferase 1				1.4	0.02	1.8	0.08	8	7.47	3	3	47.1
Q8NDV7-6	Isoform 6 of Trinucleotide repeat-containing gene 6A protein				1.7	0.23	1.9	0.11	7	3.61	2	4	205
H0YA80	Ubiquitin-conjugating enzyme E2 B (Fragment)				1.5	0.12	1.5	0.04	7	26.81	2	2	15.4
Q6KC79	Nipped-B-like protein				1.4	0.23	1.6	0.52	7	1.36	2	3	315.9
Q8NFU7	Methylcytosine dioxygenase TET1				3.1	0.04	4.9	0.15	7	1.97	2	3	235.2
O60353-2	Isoform 2 of Frizzled-6				1.9	0.18	1.7	0.03	7	4.3	2	2	75.5
M0QXH1	Prenylated Rab acceptor protein 1 (Fragment)				1.7	0.07	1.5	0.05	7	20.18	2	2	12.5
B2RNG4	Protein TRIM6-TRIM34				1.9	0.06	1.5	0.06	7	6.77	2	4	97.7
F5H446	Protocadherin beta-3				1.7	0.02	1.4	0.09	7	8.21	2	4	86.7
H0YJ17	Neuroguidin (Fragment)				2.1	0.06	2.3	0.05	7	14.83	3	3	30
Q96E29-3	Isoform 3 of Transcription termination factor 3, mitochondrial				2.4	0.21	2.2	0.26	7	19.26	2	3	34.3
Q96PM9	Zinc finger protein 385A				2	0.06	2.2	0.02	7	14.25	3	3	40.4
C9J5X1	Tyrosine-protein kinase receptor				2.1	0.01	1.7	0.04	7	2.05	3	3	154.7
Q6PJF5-2	Isoform 2 of Inactive rhomboid protein 2				5	0.1	3.7	0.1	7	2.9	3	3	93.3
Q96AG3-3	Isoform 3 of Solute carrier family 25 member 46				1.4	0.05	1.4	0.05	7	8.01	2	2	37.2
O00488	Zinc finger protein 593				1.6	0.1	1.5	0.11	7	25.37	2	2	15.2
Q9BSL1	Ubiquitin-associated domain-containing protein 1				1.6	0.06	1.5	0.09	7	9.14	3	3	45.3
Q8N4P2	Tetratricopeptide repeat protein 30B				1.7	0.41	1.6	0.46	7	4.36	2	3	76.1
Q5SYE7-2	Isoform 2 of NHS-like protein 1				5.5	0.64	3.3	0.52	7	4.98	2	4	170.4
Q9Y5I3-3	Isoform 3 of Protocadherin alpha-1				6.4	0.98	2.9	0.28	7	2.73	2	3	87.6
Q9BXT8-4	Isoform 4 of RING finger protein 17				1.7	0.24	1.6	0.29	7	1.33	2	3	179.4
F2Z354	Mitochondrial ornithine transporter 1				1.6	0.12	1.4	0.12	7	29.82	2	3	6
Q16611-2	Isoform 2 of Bcl-2 homologous antagonist/killer				1.4	0.05	1.4	0.01	7	7.84	2	2	16.9
Q05932-3	Isoform 3 of Folylpolyglutamate synthase, mitochondrial				1.5	0.06	1.8	0.12	7	6.89	2	2	59.1
Q92546	RAB6A-GEF complex partner protein 2				1.7	0.06	1.6	0.04	7	9.21	2	3	42.4
Q32NB8-2	Isoform 2 of CDP-diacylglycerol--glycerol-3-phosphate 3-phosphatidyltransferase, mitochondrial				2.1	0.46	2	0.73	7	6.83	2	2	51.3
Q9H2Y7	Zinc finger protein 106				2.3	0.09	2	0.13	7	1.86	2	2	208.8
Q8N9V7	Testis- and ovary-specific PAZ domain-containing protein 1				2.3	0.22	2.1	0.57	7	4.91	2	5	190.8
Q969H0	F-box/WD repeat-containing protein 7				9.4	0.66	5.8	1.76	7	6.22	2	3	79.6
H3BSB3	M-phase phosphoprotein 6				1.8	0.22	2.2	0.32	7	14.5	2	2	15.5
H0YLB7	Ubiquitin carboxyl-terminal hydrolase				1.7	0.11	1.6	0.07	7	6.96	2	2	49
P58004	Sestrin-2				1.9	0.32	1.6	0.17	7	10.63	2	2	54.5
Q5VU36	Spermatogenesis-associated protein 31A5				3.2	0.53	2.5	0.53	7	7.35	2	4	148.6
Q5HYC2-2	Isoform 2 of Uncharacterized protein KIAA2026				1.4	0.21	1.4	0.15	7	4.97	2	3	224.4
Q12955	Ankyrin-3				2.8	0.07	3	0.4	7	1.96	2	5	480.1
Q9NQZ2	Something about silencing protein 10				3	0.4	2.4	0.39	7	4.38	2	2	54.5
P50053	Ketohexokinase				1.6	0.15	1.7	0.2	6	8.72	2	2	32.7
O43913-2	Isoform 2 of Origin recognition complex subunit 5				1.7	0.21	1.6	0.21	6	7.1	2	2	37.4
Q9H0E3	Histone deacetylase complex subunit SAP130				1.5	0.09	1.5	0.07	6	2.29	2	2	110.3
Q9BW60-2	Isoform 2 of Elongation of very long chain fatty acids protein 1				2.5	0.11	1.9	0.16	6	18.65	2	2	29.5
Q00587-2	Isoform 2 of Cdc42 effector protein 1				1.7	0.15	1.4	0.26	6	5.99	2	2	39.7
Q6GYQ0-4	Isoform 4 of Ral GTPase-activating protein subunit alpha-1				1.8	0.62	1.9	0.65	6	1.07	2	3	221
Q13445	Transmembrane emp24 domain-containing protein 1				1.6	0.02	1.5	0	6	31.28	2	3	25.2
F8VP53	2-methoxy-6-polyprenyl-1,4-benzoquinol methylase, mitochondrial (Fragment)				1.5	0.02	1.6	0.02	6	27.69	2	2	14.9
P0CG12	Chromosome transmission fidelity protein 8 homolog isoform 2				1.8	0.07	1.4	0.06	6	23.09	4	5	51.4
Q06136-2	Isoform 2 of 3-ketodihydrosphingosine reductase				1.5	0.05	2.2	0.02	6	22.76	2	2	29.1
P29350-2	Isoform 3 of Tyrosine-protein phosphatase non-receptor type 6				2.3	0.21	2.1	0.25	6	5.94	2	2	63.1
J3QS03	Twisted gastrulation protein homolog 1				1.7	0.47	1.9	0.59	6	13.04	2	2	20.4
P56937-3	Isoform 3 of 3-keto-steroid reductase				1.6	0.07	1.5	0	6	8.82	2	2	34.5
F5H148	RNA polymerase I-specific transcription initiation factor RRN3				1.4	0.03	1.8	0.01	6	4.35	2	2	70.4
Q14055	Collagen alpha-2(IX) chain				1.5	0.17	1.5	0.11	6	9.87	2	3	65.1
Q9UEW3-2	Isoform 2 of Macrophage receptor MARCO				1.5	0.03	1.5	0.13	6	17.87	3	3	43.8
I3L269	LisH domain-containing protein FOPNL				1.5	0.08	1.4	0.05	6	29.63	2	2	12.1
J3KTM1	Archaemetzincin-2 (Fragment)				3.3	0.91	2	0.62	6	15.84	2	2	25.4
H3BV94	A disintegrin and metalloproteinase with thrombospondin motifs 17 (Fragment)				2.5	0.04	2.3	0.14	6	29.17	2	2	12.7
H3BUL8	Thioredoxin-like protein 4B (Fragment)				1.6	0.01	2.1	0	6	26.6	2	2	10.7
Q8N4E4	Phosducin-like protein 2				1.6	0.11	1.6	0.23	6	17.84	2	2	28.1
Q9NPG3-2	Isoform 2 of Ubinuclein-1				2.7	0.07	2.6	0.01	6	2.08	2	3	118.5
Q9H2D1	Mitochondrial folate transporter/carrier				1.4	0.06	1.6	0.05	6	9.21	2	2	35.4
Q9P246-2	Isoform 2 of Stromal interaction molecule 2				2.6	0.57	2.8	0.53	6	10.11	2	3	93.9
Q9Y2A4	Zinc finger protein 443				1.7	0.52	2.3	0.79	6	5.37	2	2	77.5
O76080	AN1-type zinc finger protein 5				2.2	0.18	2.5	0.28	6	29.11	3	4	23.1
O75394	39S ribosomal protein L33, mitochondrial				1.5	0.02	1.5	0.06	6	32.31	2	2	7.6
C9JT95	SOSS complex subunit B1 (Fragment)				1.5	0.11	1.4	0.09	6	11.11	2	2	15.6
Q8TCC7-5	Isoform 5 of Solute carrier family 22 member 8				1.7	0.13	1.7	0.09	6	6.21	2	2	46.1
Q8IUX7-2	Isoform 2 of Adipocyte enhancer-binding protein 1				1.8	0.19	1.6	0.1	6	6.55	2	2	82.1
P00918	Carbonic anhydrase 2				1.7	0.05	5	0.33	6	11.15	2	2	29.2
Q5JSL3	Dedicator of cytokinesis protein 11				1.4	0.07	1.5	0.01	6	3.86	2	4	237.5
Q9BZL1	Ubiquitin-like protein 5				4.2	1.48	3.6	1.39	6	24.66	2	2	8.5
H7C0E3	Glutamine-rich protein 2 (Fragment)				2.1	0.16	1.7	0.25	6	13.74	2	3	55.7
Q08495-3	Isoform 3 of Dematin				1.4	0.02	1.7	0.06	6	12.85	2	3	40.7
Q86WQ0	Nuclear receptor 2C2-associated protein				1.4	0.12	1.4	0.14	6	15.11	2	2	15.9
A0A087WYY4	Tubby-like protein				3.6	0.23	2.9	0.38	6	7.05	2	2	49.5
Q5T0M2	Pulmonary surfactant-associated protein D (Fragment)				2.3	0.37	1.9	0.47	6	17.43	2	2	21
Q9BZG2	Testicular acid phosphatase				2.1	0.24	1.5	0.45	6	10.8	2	2	46.1
Q92540-2	Isoform 2 of Protein SMG7				1.5	0.07	1.4	0.06	6	3.02	2	2	121.9
A6NHX0	GATS-like protein 2				1.8	0.05	1.4	0.01	6	14.59	2	3	36
M0R085	Zinc finger protein 701 (Fragment)				3.5	0.09	4.2	0.24	5	34.43	2	3	23.8
Q15406-3	Isoform 3 of Nuclear receptor subfamily 6 group A member 1				2.2	0.52	1.6	0.16	5	9.03	2	2	52.1
Q969S2-4	Isoform 4 of Endonuclease 8-like 2				1.5	0	1.7	0.02	5	10.19	2	2	24.1
A0A087X0R1	Dehydrogenase/reductase SDR family member 11 (Fragment)				2.5	0.57	2.4	0.85	5	26.61	2	2	12.2
Q6PI47-2	Isoform 2 of BTB/POZ domain-containing protein KCTD18				1.5	0.36	1.6	0.29	5	21.37	2	3	26.5
H0YKU7	Transient receptor potential cation channel subfamily M member 1 (Fragment)				1.9	0.24	2	0.26	5	4.53	3	3	158.3
Q86SQ6-1	Isoform 1 of Probable G-protein coupled receptor 123				3.9	0.44	1.4	0.06	5	4.85	2	3	137.1
Q5TF58	Intermediate filament family orphan 2				1.8	0.13	1.5	0.1	5	8.12	2	2	57.3
A0A0A6YYA8	CHRNA7-FAM7A fusion protein				1.6	0.14	1.4	0.15	5	9.35	2	2	35.5
Q9H8V3-2	Isoform 2 of Protein ECT2				1.6	0.07	1.7	0.02	5	2.38	2	2	99.9
Q9UQ26-3	Isoform 3 of Regulating synaptic membrane exocytosis protein 2				2.1	0.23	2.4	0.07	5	7.82	2	5	132.6
Q6ZRZ4-2	Isoform 2 of Uncharacterized protein C9orf47				2.1	0.64	1.6	0.64	5	12.57	2	2	20.1
J3KR55	Tyrosine-protein phosphatase non-receptor type 7 (Fragment)				1.5	0.1	1.4	0.13	5	11.56	2	2	49.1
Q9Y259-2	Isoform 2 of Choline/ethanolamine kinase				4.3	0.17	2.5	0.14	5	29.13	2	2	13.5
B5MCN5	Protein FAM179A (Fragment)				2	0.38	1.4	0.35	5	18.52	2	2	18.1
O60565	Gremlin-1				1.8	0.09	1.7	0.2	5	14.13	2	2	20.7
Q9H3R0-4	Isoform 4 of Lysine-specific demethylase 4C				1.6	0.04	1.4	0.11	5	5.27	2	2	94.3
Q8NBP7	Proprotein convertase subtilisin/kexin type 9				2.4	0.7	2.6	0.79	5	7.23	2	3	74.2
Q15526	Surfeit locus protein 1				1.6	0.12	1.9	0.17	5	17.67	3	3	33.3
A0A0A0MSU3	RecQ-mediated genome instability protein 1 (Fragment)				1.5	0.12	1.4	0.06	5	7.23	2	2	46.6
E7ETE0	Methyltransferase-like protein 8				2.4	0.26	1.7	0.07	5	13.98	3	3	43.8
B4DGI9	Transcription factor 12 (Fragment)				1.7	0.08	1.4	0.13	5	7.36	2	3	71.8
Q86WX3	Active regulator of SIRT1				2.4	0.03	1.7	0	5	14.71	2	2	15.4
Q6FIF0-2	Isoform 2 of AN1-type zinc finger protein 6				1.4	0.1	1.5	0.06	5	10.71	2	2	21.4
Q5SZG2	GA-binding protein subunit beta-2				2.9	0.14	1.8	0.06	5	12.93	2	3	44.8
H0YND0	Fibrillin-1 (Fragment)				2.2	0.09	2.1	0.14	5	3.17	2	2	93.3
H3BMA3	Poly [ADP-ribose] polymerase 6				2	0.09	1.4	0.04	5	21.51	2	5	28.5
