# Supplementary material for: ISG15 silencing increases cisplatin resistance via activating p53-mediated cell DNA repair
Source: Oncotarget. 2017 Nov 18;8(64):107452–61. doi: 10.18632/oncotarget.22488 (PMC5746079; doi:10.18632/oncotarget.22488)
Supplement: Supplementary file 3 [file oncotarget-08-107452-s003.xlsx]

## Sheet: Sheet1
Accession	Description	A549-ISG15i-1/control	SD	A549-ISG15i-2/control	SD	Score	Coverage	Unique Peptides	PSMs	MW [kDa]
H3BTN5	Pyruvate kinase (Fragment)	0.7	0.02	0.7	0.01	2576	82.27	5	703	53
P08670	Vimentin	0.6	0.02	0.7	0.02	2003	84.55	62	535	53.6
P15121	Aldose reductase	0.6	0.07	0.7	0.02	648	76.27	23	179	35.8
P21980	Protein-glutamine gamma-glutamyltransferase 2	0.5	0.02	0.7	0.01	602	47.74	34	160	77.3
A0A087X106	Keratin, type II cuticular Hb1	0.5	0	0.4	0	382	33.68	2	112	53.1
P43490	Nicotinamide phosphoribosyltransferase	0.5	0.02	0.6	0.04	328	47.66	26	97	55.5
P08758	Annexin A5	0.7	0.04	0.7	0.03	327	58.13	24	94	35.9
P09382	Galectin-1	0.5	0	0.6	0.02	308	62.96	11	89	14.7
Q6NZI2	Polymerase I and transcript release factor	0.6	0.03	0.7	0.03	298	47.18	27	87	43.4
Q14315-2	Isoform 2 of Filamin-C	0.2	0.02	0.2	0	292	16.94	21	94	287.1
O00469-2	Isoform 2 of Procollagen-lysine,2-oxoglutarate 5-dioxygenase 2	0.5	0.01	0.6	0	280	36.02	27	81	87
H0YA55	Serum albumin (Fragment)	0.5	0.02	0.4	0.02	198	12.33	7	52	51.5
P50454	Serpin H1	0.5	0.01	0.5	0.01	198	42.11	16	51	46.4
P49419-2	Isoform 2 of Alpha-aminoadipic semialdehyde dehydrogenase	0.7	0.02	0.7	0.01	197	52.64	5	53	55.3
Q15075	Early endosome antigen 1	0.7	0	0.7	0	184	27.29	38	64	162.4
P27797	Calreticulin	0.4	0.03	0.6	0.05	179	45.08	21	54	48.1
Q16352	Alpha-internexin	0.4	0	0.6	0.01	173	49.5	18	54	55.4
P26447	Protein S100-A4	0.6	0.02	0.7	0.01	172	48.51	9	53	11.7
P21291	Cysteine and glycine-rich protein 1	0.6	0.03	0.7	0.04	164	74.61	12	46	20.6
Q14195-2	Isoform LCRMP-4 of Dihydropyrimidinase-related protein 3	0.4	0	0.7	0.01	164	41.96	19	46	73.9
Q15942	Zyxin	0.6	0.03	0.5	0.02	157	34.79	15	41	61.2
Q9NR12	PDZ and LIM domain protein 7	0.6	0.01	0.6	0.01	147	63.68	23	45	49.8
Q13620-1	Isoform 2 of Cullin-4B	0.4	0	0.5	0	145	31.84	17	46	102.2
Q9P0K7-3	Isoform 3 of Ankycorbin	0.7	0.02	0.7	0.01	133	38.68	31	45	109
Q92743	Serine protease HTRA1	0.2	0.01	0.2	0	116	45.42	18	33	51.3
P23141-3	Isoform 3 of Liver carboxylesterase 1	0.1	0.01	0.2	0	96	35.51	17	29	62.4
P22307	Non-specific lipid-transfer protein	0.7	0.04	0.7	0.05	94	33.27	19	29	59
Q15293	Reticulocalbin-1	0.5	0	0.7	0	87	45.02	10	22	38.9
Q96AY3	Peptidyl-prolyl cis-trans isomerase FKBP10	0.5	0.03	0.6	0.01	85	27.66	15	25	64.2
P12259	Coagulation factor V	0.2	0	0.3	0.01	84	6.92	15	27	251.5
P01023	Alpha-2-macroglobulin	0.6	0.01	0.6	0	83	6.11	6	29	163.2
P48735-2	Isoform 2 of Isocitrate dehydrogenase [NADP], mitochondrial	0.7	0	0.6	0	81	38.75	10	26	45.2
Q01995	Transgelin	0.7	0.02	0.2	0.01	76	56.72	9	23	22.6
O95994	Anterior gradient protein 2 homolog	0.4	0.03	0.5	0.06	74	37.71	7	25	20
P15144	Aminopeptidase N	0.3	0.03	0.2	0.01	73	20.79	19	23	109.5
P26885	Peptidyl-prolyl cis-trans isomerase FKBP2	0.6	0	0.7	0.01	72	51.41	6	20	15.6
Q9UHB6	LIM domain and actin-binding protein 1	0.3	0.01	0.4	0.01	72	27.8	19	22	85.2
P62328	Thymosin beta-4	0.4	0.08	0.7	0.1	65	61.36	5	22	5
P40261	Nicotinamide N-methyltransferase	0.4	0.01	0.4	0.01	64	23.48	6	19	29.6
Q15121	Astrocytic phosphoprotein PEA-15	0.7	0.04	0.6	0.03	59	43.85	6	16	15
Q08209-2	Isoform 2 of Serine/threonine-protein phosphatase 2B catalytic subunit alpha isoform	0.6	0.01	0.7	0	57	26.42	8	19	57.6
Q969G5	Protein kinase C delta-binding protein	0.3	0	0.3	0.01	53	44.44	10	17	27.7
E7EQ29	Beta-galactosidase	0.7	0.04	0.7	0.04	49	25.27	9	13	60.4
P16401	Histone H1.5	0.3	0.02	0.6	0.01	49	23.89	4	16	22.6
Q13228	Selenium-binding protein 1	0.5	0.03	0.2	0.01	48	27.75	9	14	52.4
Q9Y696	Chloride intracellular channel protein 4	0.6	0	0.7	0.01	43	43.87	8	13	28.8
P04179-4	Isoform 4 of Superoxide dismutase [Mn], mitochondrial	0.6	0.02	0.5	0.02	41	17.61	3	13	19.7
Q96B97-3	Isoform 3 of SH3 domain-containing kinase-binding protein 1	0.6	0.01	0.6	0.01	40	30.91	8	11	46.6
P28062	Proteasome subunit beta type-8	0.6	0.04	0.6	0.03	39	55.43	8	13	30.3
P02774	Vitamin D-binding protein	0.5	0	0.4	0.01	39	11.81	6	12	52.9
P21589-2	Isoform 2 of 5'-nucleotidase	0.4	0	0.4	0.01	38	17.56	7	12	57.9
Q96EM0	Trans-L-3-hydroxyproline dehydratase	0.7	0.01	0.7	0.01	35	20.9	5	8	38.1
G3V3E8	Epididymal secretory protein E1	0.7	0.01	0.7	0.04	35	41.95	6	11	19.2
E5RGN3	Copper transport protein ATOX1	0.7	0.02	0.7	0.02	35	57.63	4	11	6.3
P08727	Keratin, type I cytoskeletal 19	0.4	0.02	0.4	0.01	35	16	2	12	44.1
P02765	Alpha-2-HS-glycoprotein	0.5	0.13	0.5	0.09	34	8.72	5	12	39.3
P01024	Complement C3	0.6	0.02	0.6	0.03	34	5.47	9	12	187
Q9NQX3	Gephyrin	0.7	0.01	0.7	0.02	32	19.29	8	10	79.7
Q14643-7	Isoform 7 of Inositol 1,4,5-trisphosphate receptor type 1	0.7	0.04	0.7	0.02	32	3.67	2	14	310.2
O43294-2	Isoform 2 of Transforming growth factor beta-1-induced transcript 1 protein	0.4	0.02	0.3	0.01	31	27.48	8	11	47.9
P17275	Transcription factor jun-B	0.4	0.01	0.5	0.01	31	26.8	4	8	35.9
A0A087WZH7	Myristoylated alanine-rich C-kinase substrate	0.6	0.02	0.7	0.01	31	34.24	7	10	31.6
F8VVL1	Density-regulated protein	0.7	0.03	0.7	0.01	29	31.25	4	9	17.8
Q14011	Cold-inducible RNA-binding protein	0.7	0.02	0.7	0	29	31.4	6	11	18.6
Q15746-4	Isoform 3B of Myosin light chain kinase, smooth muscle	0.7	0.02	0.4	0.02	26	6.52	9	10	197.3
P13807-2	Isoform 2 of Glycogen [starch] synthase, muscle	0.5	0	0.6	0.04	25	16.64	7	8	76.4
E9PIT3	Prothrombin	0.6	0.03	0.5	0.01	25	5.49	4	8	65.4
O00754-2	Isoform 2 of Lysosomal alpha-mannosidase	0.6	0.01	0.5	0.02	24	9.11	7	7	113.5
P54725-2	Isoform 2 of UV excision repair protein RAD23 homolog A	0.7	0.02	0.6	0.02	23	15.91	3	8	33.4
Q8TCZ2-6	Isoform 6 of CD99 antigen-like protein 2	0.6	0.01	0.6	0	23	18.52	3	5	20
Q96B36	Proline-rich AKT1 substrate 1	0.7	0.01	0.7	0	23	26.17	5	7	27.4
Q96DH6-2	Isoform 2 of RNA-binding protein Musashi homolog 2	0.6	0.01	0.5	0.01	21	22.31	3	7	28.4
P02788-2	Isoform DeltaLf of Lactotransferrin	0.5	0.03	0.4	0.01	21	5.71	3	8	73.1
Q9H4L7	SWI/SNF-related matrix-associated actin-dependent regulator of chromatin subfamily A containing DEAD/H box 1	0.5	0.04	0.5	0.01	20	7.7	4	8	117.3
C9JVG0	Serotransferrin (Fragment)	0.5	0.05	0.3	0.03	20	6.72	2	7	14.7
Q96BY6-3	Isoform 3 of Dedicator of cytokinesis protein 10	0.7	0.06	0.6	0.03	19	3.72	5	7	249.3
O76070	Gamma-synuclein	0.6	0.08	0.7	0.01	18	33.07	3	6	13.3
P23142	Fibulin-1	0.7	0.01	0.5	0.01	17	11.38	3	5	77.2
A6NP52	PRA1 family protein 2	0.6	0.03	0.5	0.01	17	13.75	2	5	17.2
P19022	Cadherin-2	0.7	0.02	0.4	0.02	17	7.06	3	6	99.7
Q9H3H3	UPF0696 protein C11orf68	0.7	0	0.4	0.01	16	17.53	4	5	27.3
Q96EI5-2	Isoform 2 of Transcription elongation factor A protein-like 4	0.7	0.03	0.7	0.01	16	13.13	5	6	40.6
P01137	Transforming growth factor beta-1	0.6	0.03	0.5	0	16	15.13	5	6	44.3
Q9NRG1	Phosphoribosyltransferase domain-containing protein 1	0.2	0.01	0.2	0	15	12.89	2	5	25.7
Q8IXK0-4	Isoform 4 of Polyhomeotic-like protein 2	0.7	0.02	0.7	0.01	15	8.56	5	6	87.8
E9PR44	Alpha-crystallin B chain (Fragment)	0.6	0.02	0.5	0.01	15	18.39	3	5	20
Q13423	NAD(P) transhydrogenase, mitochondrial	0.7	0.07	0.5	0.02	15	5.43	4	5	113.8
P07738	Bisphosphoglycerate mutase	0.6	0.04	0.6	0.04	15	20.46	3	4	30
O14684	Prostaglandin E synthase	0.3	0.01	0.5	0.03	15	11.84	2	5	17.1
C9JZ40	Aprataxin (Fragment)	0.7	0.04	0.6	0.02	14	10.65	3	5	24.6
Q9BQ61	Uncharacterized protein C19orf43	0.6	0	0.6	0.02	14	22.73	4	5	18.4
Q9UJ68-2	Isoform 2 of Mitochondrial peptide methionine sulfoxide reductase	0.7	0.06	0.7	0.06	14	36.09	5	5	19
Q9BS40	Latexin	0.7	0.01	0.5	0	14	12.61	2	4	25.7
Q9P0J1	[Pyruvate dehydrogenase [acetyl-transferring]]-phosphatase 1, mitochondrial	0.6	0.04	0.6	0.03	13	10.99	2	3	61
O94760	N(G),N(G)-dimethylarginine dimethylaminohydrolase 1	0.7	0	0.5	0.01	13	17.19	4	5	31.1
Q9NR99	Matrix-remodeling-associated protein 5	0.3	0.04	0.5	0.01	13	1.94	2	5	312
A6NCE0	Forkhead box protein O6	0.7	0.05	0.7	0.1	13	13.6	3	5	58.5
Q9H4A5	Golgi phosphoprotein 3-like	0.5	0.04	0.5	0.03	13	15.09	2	5	32.7
Q8NBL1	Protein O-glucosyltransferase 1	0.7	0.06	0.6	0.02	13	8.93	3	4	46.2
Q8N4X5-2	Isoform 2 of Actin filament-associated protein 1-like 2	0.5	0.02	0.5	0.05	13	7.99	3	5	90.8
G3V2D5	Zinc finger protein 36, C3H1 type-like 1 (Fragment)	0.5	0.06	0.4	0.01	12	21.02	3	4	19.5
A0A0A0MSI9	Myeloid differentiation primary response protein MyD88	0.7	0.02	0.7	0.01	12	24.62	2	4	29.6
P02771	Alpha-fetoprotein	0.5	0.02	0.5	0	12	2.96	2	4	68.6
P42336	Phosphatidylinositol 4,5-bisphosphate 3-kinase catalytic subunit alpha isoform	0.6	0.09	0.5	0.04	12	5.24	3	5	124.2
P06727	Apolipoprotein A-IV	0.7	0.04	0.6	0.02	12	5.56	2	4	45.4
P40306	Proteasome subunit beta type-10	0.7	0.08	0.5	0.01	11	13.19	4	4	28.9
P51397	Death-associated protein 1	0.6	0	0.6	0.03	11	15.69	2	4	11.2
Q8N668	COMM domain-containing protein 1	0.7	0.03	0.7	0.01	11	15.26	2	4	21.2
P16455	Methylated-DNA--protein-cysteine methyltransferase	0.6	0.03	0.6	0.03	10	20.29	4	5	21.6
A0A087X0X1	Annexin A10	0.3	0.04	0.4	0.02	10	8.98	3	4	37.1
K7ENE5	Deoxyribonuclease-2-alpha (Fragment)	0.6	0.02	0.5	0.01	10	13.3	3	3	24.1
Q5VZ46	Uncharacterized protein KIAA1614	0.7	0.11	0.6	0.08	10	4.79	2	3	126.5
H7BZT8	Cilia- and flagella-associated protein 43 (Fragment)	0.6	0.03	0.4	0	9	6.92	2	5	116.8
Q03405-2	Isoform 2 of Urokinase plasminogen activator surface receptor	0.6	0.03	0.7	0	9	14.59	2	2	31.2
A0A0A0MRJ2	Cyclic AMP-dependent transcription factor ATF-3 (Fragment)	0.6	0.03	0.3	0.02	9	17.65	2	4	17.7
A0JLT2	Mediator of RNA polymerase II transcription subunit 19	0.7	0.03	0.5	0.02	9	24.59	3	3	26.3
Q9UEY8	Gamma-adducin	0.7	0.05	0.7	0.03	9	7.65	4	4	79.1
P21397	Amine oxidase [flavin-containing] A	0.5	0.01	0.6	0.01	9	5.69	3	3	59.6
P00747	Plasminogen	0.5	0	0.6	0.01	9	3.7	2	3	90.5
Q86UA1	Pre-mRNA-processing factor 39	0.7	0.05	0.6	0.04	9	7.77	3	4	78.4
Q8NCC3	Group XV phospholipase A2	0.4	0.1	0.4	0.05	9	8.25	2	4	46.6
A0A024R2X5	Poly (ADP-ribose) polymerase family, member 3, isoform CRA_a	0.6	0.01	0.5	0.01	9	13.32	2	4	60.1
P42773	Cyclin-dependent kinase 4 inhibitor C	0.4	0.01	0.3	0.09	9	10.12	2	3	18.1
P36955	Pigment epithelium-derived factor	0.7	0	0.6	0.01	9	4.31	2	3	46.3
M0QXS3	DNA replication complex GINS protein PSF2 (Fragment)	0.7	0.07	0.7	0.05	8	33.33	2	3	6.1
Q13129	Zinc finger protein Rlf	0.3	0.07	0.2	0.01	8	2.98	2	3	217.8
G8JLI5	WD repeat domain phosphoinositide-interacting protein 4	0.7	0.05	0.7	0.01	8	11.85	3	3	38.3
P01031	Complement C5	0.7	0.01	0.4	0.02	7	1.49	2	3	188.2
O60269	G protein-regulated inducer of neurite outgrowth 2	0.3	0.05	0.3	0.02	7	25.55	3	4	47.4
P14209-3	Isoform 3 of CD99 antigen	0.6	0.02	0.5	0.02	7	14.2	2	2	17.1
Q8WU76-2	Isoform 2 of Sec1 family domain-containing protein 2	0.7	0.04	0.7	0	6	3.76	2	2	69.9
P52926-3	Isoform 3 of High mobility group protein HMGI-C	0.4	0.04	0.5	0.04	6	41.86	2	2	9.3
Q9H7C9	Mth938 domain-containing protein	0.6	0.01	0.5	0	6	22.13	2	2	13.3
Q9H156-2	Isoform 2 of SLIT and NTRK-like protein 2	0.7	0.04	0.4	0.01	6	9.28	3	3	82.6
Q15742-2	Isoform 2 of NGFI-A-binding protein 2	0.6	0	0.7	0.01	6	5.9	2	2	34.3
H3BN55	Ras-related protein Rab-27A (Fragment)	0.6	0.01	0.7	0.03	6	14.05	2	2	21
P00742	Coagulation factor X	0.7	0.02	0.6	0.05	5	6.56	2	2	54.7
Q7Z3G6	Prickle-like protein 2	0.3	0.01	0.2	0	5	4.38	2	2	95.6
P54687-4	Isoform 4 of Branched-chain-amino-acid aminotransferase, cytosolic	0.3	0.03	0.6	0.02	5	6.49	2	2	42.8
